# Supplementary material for: Temporal structure of natural language processing in the human brain corresponds to layered hierarchy of large language models
Source: Nat Commun. 2025 Nov 26;16:10529. doi: 10.1038/s41467-025-65518-0 (PMC12657922; doi:10.1038/s41467-025-65518-0)
Supplement: Supplementary file 4 — Source Data [file 41467_2025_65518_MOESM4_ESM.zip]

Archive with 59 entries (55 files):
- Source Data/
- Source Data/.DS_Store
- __MACOSX/Source Data/._.DS_Store
- Source Data/Fig2/
- Source Data/Fig3/
- Source Data/Fig4/
- Source Data/Fig2/Fig2F.csv
- __MACOSX/Source Data/Fig2/._Fig2F.csv
- Source Data/Fig2/.DS_Store
- __MACOSX/Source Data/Fig2/._.DS_Store
- Source Data/Fig2/Fig2B.csv
- __MACOSX/Source Data/Fig2/._Fig2B.csv
- Source Data/Fig2/Fig2CDE.csv
- __MACOSX/Source Data/Fig2/._Fig2CDE.csv
- Source Data/Fig2/readme.txt
- Source Data/Fig3/Fig3BottomRightMiddle.csv
- __MACOSX/Source Data/Fig3/._Fig3BottomRightMiddle.csv
- Source Data/Fig3/.DS_Store
- __MACOSX/Source Data/Fig3/._.DS_Store
- Source Data/Fig3/Fig3BottomLeftMiddle.csv
- __MACOSX/Source Data/Fig3/._Fig3BottomLeftMiddle.csv
- Source Data/Fig3/Fig3TopLeft.csv
- __MACOSX/Source Data/Fig3/._Fig3TopLeft.csv
- Source Data/Fig3/Fig3TopLeftMiddle.csv
- __MACOSX/Source Data/Fig3/._Fig3TopLeftMiddle.csv
- Source Data/Fig3/Fig3BottomRight.csv
- __MACOSX/Source Data/Fig3/._Fig3BottomRight.csv
- Source Data/Fig3/Fig3TopRight.csv
- __MACOSX/Source Data/Fig3/._Fig3TopRight.csv
- Source Data/Fig3/readme.txt
- Source Data/Fig3/Fig3TopRightMiddle.csv
- __MACOSX/Source Data/Fig3/._Fig3TopRightMiddle.csv
- Source Data/Fig3/Fig3BottomLeft.csv
- __MACOSX/Source Data/Fig3/._Fig3BottomLeft.csv
- Source Data/Fig4/4ARightMiddleSymbolic.csv
- Source Data/Fig4/.DS_Store
- __MACOSX/Source Data/Fig4/._.DS_Store
- Source Data/Fig4/4ALeftSymbolic.csv
- Source Data/Fig4/Fig4ARightMiddleGPT2.csv
- __MACOSX/Source Data/Fig4/._Fig4ARightMiddleGPT2.csv
- Source Data/Fig4/4BRight.csv
- __MACOSX/Source Data/Fig4/._4BRight.csv
- Source Data/Fig4/Fig4ALeftMiddleGPT2.csv
- __MACOSX/Source Data/Fig4/._Fig4ALeftMiddleGPT2.csv
- Source Data/Fig4/4BLeft.csv
- __MACOSX/Source Data/Fig4/._4BLeft.csv
- Source Data/Fig4/4BLeftMiddle.csv
- __MACOSX/Source Data/Fig4/._4BLeftMiddle.csv
- Source Data/Fig4/4ALeftMiddleSymbolic.csv
- Source Data/Fig4/4ARightSymbolic.csv
- __MACOSX/Source Data/Fig4/._4ARightSymbolic.csv
- Source Data/Fig4/readme.txt
- __MACOSX/Source Data/Fig4/._readme.txt
- Source Data/Fig4/Fig4ALeftGPT2.csv
- __MACOSX/Source Data/Fig4/._Fig4ALeftGPT2.csv
- Source Data/Fig4/Fig4ARightGPT2.csv
- __MACOSX/Source Data/Fig4/._Fig4ARightGPT2.csv
- Source Data/Fig4/4BRightMiddle.csv
- __MACOSX/Source Data/Fig4/._4BRightMiddle.csv
