# Supplementary material for: Temporal structure of natural language processing in the human brain corresponds to layered hierarchy of large language models
Source: Nat Commun. 2025 Nov 26;16:10529. doi: 10.1038/s41467-025-65518-0 (PMC12657922; doi:10.1038/s41467-025-65518-0)
Supplement: Supplementary file 4 — Source Data [file 41467_2025_65518_MOESM4_ESM.zip › Source Data/Fig2/Fig2F.csv]

roi	word value	1	2	3	4	5	6	7	8	9	10	11	12	13	14	15	16	17	18	19	20	21	22	23	24	25	26	27	28	29	30	31	32	33	34	35	36	37	38	39	40	41	42	43	44	45	46	47	48
nyu_ifg	correct-	100	100	75	50	50	50	50	50	75	75	75	100	100	75	100	75	75	75	75	50	50	175	100	175	175	50	100	100	100	200	200	250	250	250	250	250	250	250	250	250	250	250	225	225	225	225	225	225
