# Supplementary material for: Temporal structure of natural language processing in the human brain corresponds to layered hierarchy of large language models
Source: Nat Commun. 2025 Nov 26;16:10529. doi: 10.1038/s41467-025-65518-0 (PMC12657922; doi:10.1038/s41467-025-65518-0)
Supplement: Supplementary file 4 — Source Data [file 41467_2025_65518_MOESM4_ESM.zip › Source Data/Fig2/Fig2B.csv]

layer	electrodes
1	0.3071277704079429	0.0589219238932265	0.0947522964429379	0.0386035368823294	0.0717960265225656	0.193129790364511	0.073071566172634	0.2356442304338366	0.3207076976135961	0.1114233304901863	-0.0160456618212763	0.1373513730927404	0.1365178102327002	0.0658517120219395	0.0481678796255601	0.1288869485502145	0.1440312757582562	0.0472447999387865	0.0767121039015995	0.1006347699425312	0.1313801636833072	0.152934006582157	0.0203310612276494	0.0947991755202272	0.1485943129432413	0.1285506502715938	0.1679443865997469	0.1628720113776351	0.171163463663897	0.1396915149686855	0.147906297314584	0.0285739856085407	0.1086857347718035	0.0587877786521263	0.2523097114774008	0.0830235840249169	0.1027890401578442	0.1614268391553014	0.0907716440537627	0.0937130700743794	0.1047150941162321	0.1672619488226521	0.1733423375453402	0.0762478050636284	0.2063986113017521	0.0893634189171402
2	0.3267495156682612	0.0446691686094234	0.0951417359735787	0.0207571860909524	0.0649220131694172	0.2074323359727834	0.1066352775340853	0.2488726328832073	0.3265297894887433	0.1356840399463967	-0.0149643907616012	0.1845898114531963	0.1207515893710214	0.0895159818052852	0.0569069944790021	0.128751471811811	0.140257278304782	0.0582752433495067	0.0703520191640559	0.1008549334368178	0.1092308544716205	0.1507099874833918	0.0068864961747643	0.0381762098911377	0.1364320188022535	0.1672713895013076	0.1560162783980752	0.1611086882458101	0.192150515189297	0.2124716802734683	0.154701825333566	0.0849329341577386	0.1503921596150982	-0.0071514076962109	0.3322853070755209	0.0909592072747802	0.1393145720829044	0.1944168765072769	0.108227850473686	0.0958810583487957	0.1144122267858215	0.1761462003075375	0.2188003650767966	0.0942421804204378	0.1937846985667803	0.1030642395413887
3	0.3353099393652212	0.0502418814394776	0.1062721828283283	0.0084819540237776	0.0668260861130313	0.2407704517184321	0.1121658945559705	0.2625340256046776	0.357963841658882	0.1591986589635488	0.0365205434759166	0.1829134188320906	0.1349910422049939	0.1100887258187681	0.0548379686606522	0.1236202349821448	0.1522394501236278	0.0817330614200963	0.088821487298858	0.1201482227482178	0.1122616192903888	0.1758113991814942	0.0271435233148992	0.0675732526153863	0.1504080537247999	0.1762900334178826	0.1762141940826365	0.205863230894762	0.2201712621153581	0.2117739214713851	0.1660857349292094	0.081066065087501	0.1612506736642859	0.0040687097462917	0.3028321586747791	0.0995227421490012	0.0633352654278428	0.1960285214025723	0.1114119637983163	0.0863976073285096	0.1314875398563119	0.2054673806334918	0.2360570545526667	0.0808699287408746	0.2056716543036879	0.0783453522057604
4	0.3354004949966666	0.0408160938372299	0.1321600186002848	0.0331659120105515	0.0794401440066852	0.2608060874727322	0.1282110154543492	0.2636222671294738	0.3789949798073489	0.1659899767295813	0.0496358942474765	0.1929643458020816	0.1757852696739832	0.1343962379612642	0.0543117008522998	0.1120664196262591	0.1546101341621671	0.1072859102989928	0.1078704241770338	0.1131387518961506	0.1276901922419809	0.1792468557344462	0.0332984787821199	0.0664940762700885	0.1649470056965068	0.1710406331930603	0.1860793002873545	0.2036015030509698	0.2407368029070669	0.2079773936282054	0.173165730253043	0.0912702399008839	0.1636084542108795	0.0367748702089118	0.3374059894439251	0.1158415275628308	0.0857070987577767	0.2111935990974653	0.0956047788731972	0.1099287808373544	0.133499661684196	0.2253230059984603	0.2557332061830278	0.0882362194671056	0.2181670081743767	0.0926564088197549
5	0.3682041828255613	0.0389791711501551	0.1245281029710187	0.0143945141439583	0.075327515478881	0.2676934986037128	0.1349521948230898	0.2730377010485744	0.4002242799821034	0.1762110318034533	0.0491706512414493	0.1893724682646345	0.1915846837045992	0.1404451620398691	0.0664541226878492	0.1203142645166007	0.170252873679941	0.1011769891863902	0.118516598105353	0.1285534115586731	0.1283017129731271	0.1904266108413985	0.0295677130856338	0.1015895391150234	0.1688169628829333	0.180756222671535	0.2053061425903906	0.2310276177747465	0.2463425039357679	0.2264415178964174	0.1875670551422895	0.0903982084660874	0.1708389982147342	0.0411853513919508	0.3518500585543717	0.1126461070504	0.1584221115330719	0.2236407004118615	0.1316139439088427	0.1088718480049884	0.1439055510033396	0.2260187097396937	0.2647111784528745	0.0997541795078701	0.2496233842288021	0.0791645243158929
6	0.3759316106134013	0.0448574317981258	0.1435797504333174	0.0132192704005257	0.0792994591996187	0.2686760126943402	0.1321308740873946	0.282902805681612	0.4114063419758044	0.1968318919680765	0.0734666572701569	0.19935680178706	0.2164249857289129	0.14910497873739	0.0739125447352514	0.1127621574659441	0.1793684134364086	0.0888424630184937	0.1164194141207501	0.1336998369494381	0.1315382595813419	0.1960834887470193	0.0413982986102559	0.0908711136208775	0.17234528371931	0.1997447680191103	0.2015655943990323	0.2334113225396761	0.2493716816411014	0.2491454658895733	0.1938135092707055	0.0760289523340591	0.171587789360146	0.0391524976501689	0.3572352220683353	0.1109777163305961	0.1612215254472553	0.2213282880170682	0.1500323368667571	0.1041538888237797	0.1489165186263697	0.2446847349972539	0.2750430600350962	0.0922222542499528	0.268958857251414	0.1026443559001837
7	0.3801677809357122	0.0501566795891456	0.1396468723317765	0.018118896714497	0.0826837585722666	0.2745463056922785	0.1333893120863655	0.2857178490080781	0.4118810750345096	0.2015155914531229	0.083929305030124	0.209058505000508	0.2269903653283592	0.1794924498797169	0.0847648310196077	0.110686379545154	0.1758629279517422	0.0833640241870901	0.1059351544680145	0.1411910326807894	0.1348363271898298	0.1893932076730614	0.0371261704749015	0.1012606949387976	0.1783379716147743	0.1871955965117346	0.2029263263514954	0.2418978967959189	0.2637340506688674	0.2558757567413233	0.1941049261375165	0.0734097105825617	0.1661712600065845	0.0477990792785773	0.384362829261047	0.1212245042612693	0.1824352899190244	0.2213069989093643	0.163792416408476	0.1159564315122384	0.1386351617322925	0.2563395563319223	0.2830015113505899	0.1045115934122625	0.2750250689037857	0.0917359091360607
8	0.3816067069681833	0.0490622185337796	0.1291611112731397	-0.0008770957507261	0.0846832011102468	0.2640196555906632	0.1316061819590744	0.2919062188334876	0.4104349924633333	0.2164146415649686	0.0847204044404687	0.2255235241203756	0.2387932073943108	0.1747778392931728	0.1078011457492994	0.1024619966832922	0.1744254917977079	0.0686784319111672	0.0865946168834902	0.1250930905348527	0.148583394441978	0.1962147345375531	0.0427388671083815	0.1028615667399131	0.1750034761818789	0.1843742839584771	0.2053831067476897	0.252584924197231	0.2690679554917724	0.2653023213417868	0.2072056611498975	0.0758063193980279	0.1611261041320858	0.0541564521430708	0.3984767168387406	0.1327031874017904	0.1877690187235909	0.2310073146041825	0.1768028242560446	0.1098210170114681	0.1384248156061564	0.2689034348085553	0.2891024991848409	0.1024817539951859	0.2851965024924534	0.0919401319202524
9	0.3821289576628242	0.0425012726162856	0.1260408431276442	0.0169024866450302	0.0771229687219569	0.2600148162322994	0.1511572086028022	0.2829599203009774	0.4078421054502746	0.2309643948300528	0.0708769538684472	0.2146802359856622	0.251985618148364	0.1686252609750195	0.1056366574707502	0.1038857825251321	0.161092563388715	0.06677890456777	0.1010406196974803	0.1355254933114858	0.1645863827135101	0.2151345503621962	0.0450159314955813	0.1015840575592641	0.1923086298698398	0.1969686195935255	0.2229161532158577	0.242314267989547	0.2671119354577807	0.2896646435823485	0.2205360171832291	0.0957569513786041	0.1747731438717609	0.0726594988927447	0.3937401396246513	0.1396604521878314	0.1853845666558045	0.2365539895090043	0.1843211946807939	0.1110041134536008	0.1449794265230985	0.2729318378524583	0.2840542120889022	0.104919476526758	0.2924538210947202	0.0902664073317968
10	0.3834067905190463	0.0448098540083059	0.1352742932748197	0.0172005645695747	0.0750872109995837	0.2597945678954603	0.1550658487408066	0.2923893944868931	0.4078378274671685	0.2421623934529708	0.0850719197634855	0.2092079669649326	0.2755424799890062	0.1710397179152387	0.1101985745884323	0.1003271854819562	0.1629759035669125	0.0563531225384983	0.0986213204109884	0.1377190208855251	0.1666005958930158	0.2209555878158377	0.0673047943682073	0.1013436736947493	0.1969464898064662	0.2012697014022145	0.2260711798252871	0.2606231140923301	0.27200909420961	0.2982572732542779	0.2269561597407335	0.1096872388857822	0.1867494243613185	0.0787041725849568	0.4029763185361841	0.1455190394172135	0.1894638830526533	0.2442872922895806	0.2015673038046058	0.1296469790113506	0.1612132510169821	0.2783637980730655	0.2863892553995641	0.1191420132452013	0.2868285087113288	0.1062791025235922
11	0.387847240590788	0.0492294038877843	0.1258199236911365	0.0103383474409653	0.0748222670077314	0.2625176229387842	0.1660273108974226	0.2980614814225216	0.4144305672928671	0.2627566142948376	0.0763257692148288	0.2199400967089679	0.2958725952142881	0.1591721459650692	0.1046447963015802	0.1007934979010962	0.1652683739615716	0.0414948954417953	0.0890354150521161	0.1504004585195572	0.1719390759458029	0.2198656836327611	0.0687447814158056	0.1141760881024269	0.1860168796706561	0.1987649487473607	0.2170066957780496	0.2692961460879384	0.2619581165683132	0.2905088309803266	0.2262838597671954	0.1173467738095331	0.1963462801517122	0.0943665892960452	0.3969793821862666	0.1584875093380246	0.2083810594348461	0.238894002956001	0.2125715844632498	0.1377951541136293	0.1633517073354334	0.2848115602114459	0.2852119365238755	0.1185510027688655	0.2844027673731285	0.1013372717109346
12	0.3853462742499908	0.0220604855331556	0.1429870551586732	-0.0026690922723163	0.0563896081923787	0.2649777616672795	0.1786972018984873	0.3137460735626152	0.4056459196950639	0.2783348798397335	0.067324688126414	0.2138283385798551	0.2946871161236809	0.141396312795747	0.1091817665041592	0.1278877747227603	0.1644883965139593	0.0225914400636848	0.0882280042298075	0.1415298247494455	0.1901751116480351	0.2328703258079187	0.0742148519289317	0.1014025036027611	0.1755966024773324	0.2004913044130315	0.2090627458145275	0.2616312698619125	0.2576624132389864	0.3030677338665475	0.231548850553722	0.1151117795388183	0.2047101817773274	0.0810391946254432	0.4061262998572361	0.1706543865451934	0.2108254113750619	0.247673969353817	0.2223385110102603	0.1473693643507724	0.1726212151249792	0.2938677471938721	0.2787382634214336	0.1264879136482392	0.2951837310661157	0.0988892298137102
13	0.398809171400275	0.034827427235723	0.1450867513539104	-0.0065239290723483	0.0626419096838809	0.2657474306607074	0.1655840482769945	0.3179519364882856	0.4113366436729354	0.2851641730565453	0.0732201250271322	0.2292955562953529	0.295285836659197	0.1307621139331935	0.1184731796930995	0.1249111909456941	0.1777669684984872	0.0306051266265981	0.0836959857651074	0.1439465868036696	0.1948024292502801	0.2305860175385766	0.0864721302141671	0.1009246468503005	0.1646599953840686	0.2182909809591855	0.2131015848067683	0.2713510251029665	0.2664112343621829	0.3058150854712392	0.2346088551671126	0.1259775598810084	0.199350370472723	0.0778589440330896	0.4287327295191558	0.1662882749660921	0.2113442146613786	0.2603151649593619	0.2311227632639803	0.1586766714481221	0.1738216592818089	0.3084102262050739	0.2830685695390064	0.1249465440832527	0.3029395917067661	0.1114708187428776
14	0.4276871155772945	0.0471390275728774	0.1297513067545403	-0.0195322453048926	0.0686192404990848	0.2884080939500953	0.1839273080794107	0.3098685848507929	0.429312506544715	0.2908460774381422	0.0719547806949666	0.2453600479341812	0.2868484416291017	0.1197248115578704	0.0898901279164416	0.1133899264668662	0.1788157989828525	0.0506753522560372	0.0880829229119435	0.1757200170443813	0.1863428116818723	0.2291980018211857	0.072047123073583	0.109356469845151	0.174968055882291	0.2189945876040044	0.215072613660626	0.2955065897484023	0.2760597228472685	0.3095770150644578	0.2388971958971887	0.1069606953350417	0.1938473848226703	0.1045402706697623	0.4276889737661394	0.1574041304442011	0.2295096260373898	0.261223669696152	0.2384577262152754	0.1392478741132197	0.1655884261972695	0.3224394202264673	0.3001428051986575	0.1279616264096562	0.3026747930002747	0.1028681205066249
15	0.4292964554600454	0.0322467598777637	0.13164078187228	-0.0310722109546211	0.0451191289220131	0.27927604747844	0.1919636773958473	0.3160773643603302	0.4208379843199647	0.2925022114708022	0.0804319732102211	0.2389956007911186	0.2958159089373152	0.1185921530079721	0.094613382588538	0.1146714111670532	0.1846282180811657	0.0349485083546807	0.0720253653180683	0.183690360802029	0.1977068301448099	0.2529071337929212	0.1072189545256973	0.0945154361015955	0.1660725637094591	0.2370781704088477	0.2064426293147465	0.2763061795364819	0.2750875488643363	0.3178725210286127	0.2469294005811076	0.1264647093961899	0.2020220240306394	0.088402678981371	0.4326986254210772	0.1692569218005969	0.2220288364513725	0.2715166508310945	0.249674228880473	0.1523179237800235	0.2007169172342227	0.3326489708879126	0.2987810138702946	0.1457832693982046	0.3129415486023068	0.096379292663652
16	0.4267337564418668	0.0526740845602244	0.1254562149556612	0.0070482394524536	0.0602500846752372	0.2577649854382404	0.2059555850026055	0.2859590574929248	0.4276414116837491	0.2904199477549412	0.093001346699981	0.2260007923504624	0.319365939372119	0.1084173921426027	0.108553617164084	0.1142193965047785	0.1899002169721754	0.0474421165226198	0.0824374973506331	0.181351468046156	0.202534931491646	0.2471262795039048	0.1116830686320714	0.1029759009507408	0.1715811819646579	0.2351323455911009	0.2194219804463255	0.2940753394015304	0.2796387751306012	0.3038069731584871	0.2605478464594082	0.1100338889062638	0.1860086151390628	0.1030548392977559	0.4284494068373444	0.1685706132526823	0.2225849633447735	0.2671160426512682	0.2454471865212723	0.1583628145882969	0.1807083175936143	0.3374666890635271	0.3196337302542247	0.1332399633484828	0.3091525594623892	0.0956080097089922
17	0.43742676093471	0.0631566514309786	0.138434097982378	-0.0010816475040397	0.0624250602924311	0.2694316618705033	0.2258365307829805	0.3029806791500902	0.4386076109718742	0.2950961150985122	0.1024563368513308	0.2527118116117506	0.3251572234133341	0.1231691122009831	0.1260763196571151	0.1225518211941284	0.1909799875985802	0.0418372822775355	0.0654605750831961	0.180371841934031	0.2132450140628115	0.2543758661715148	0.1167894487047349	0.0792420312975521	0.1509936902271609	0.2480025303195641	0.2138548291844761	0.3115969727669012	0.2707127763917215	0.3018487586131812	0.2703032976638573	0.1141395737448805	0.1909441828329271	0.1230867718997681	0.4343519933062443	0.1787322960734075	0.2417719991324143	0.2756404947670927	0.2636308413382665	0.157922646310403	0.1929364514339666	0.3346121495515768	0.3211682804578539	0.1518473585741788	0.3176775929755172	0.1073143162233766
18	0.4411876081505214	0.0642802095207208	0.1412257043578061	0.0115931489421696	0.0517046455359291	0.269801727739685	0.2388115897816281	0.3014428496603182	0.4422810175342482	0.3000309665885573	0.100641396113222	0.2519528619370201	0.3261207305040394	0.1196710393912346	0.1323236968496799	0.1282764394824007	0.1972800727502241	0.0472769405533448	0.0701769684611673	0.1919713377669919	0.208996560365405	0.2626855811755708	0.1324917818680429	0.0970283088643653	0.1499452538770097	0.2500005124587748	0.2240321532911304	0.3082712424102495	0.2861235870010983	0.3178285318611745	0.26702688118131	0.1164732685489377	0.1913689506904513	0.1401244169698098	0.4240332594559217	0.1911618664798001	0.2571990370281145	0.275279701435226	0.245246835160284	0.1543987616993052	0.1892733956512618	0.3371103010839046	0.322922221808257	0.1257570329437587	0.3175271775464529	0.1067001748846882
19	0.4451871136676864	0.0431507176927775	0.1392375155344528	0.014793638473266	0.0638433562805283	0.2837385012936436	0.2414159885700986	0.3137386465178447	0.4451310710816942	0.2984312593379899	0.0976190970472114	0.2562690587428902	0.322289404177908	0.1172541261859122	0.1335082905849823	0.1281320847899751	0.1995580554431305	0.0393237374645916	0.0816544918593567	0.2083232035106589	0.197117047635662	0.2767886604948877	0.1148407843882318	0.0939333805748776	0.157876578356375	0.2606462931778611	0.2413602683422053	0.3228953139676991	0.2854772061188974	0.3007856222035146	0.2734261418635264	0.1037399935387282	0.17684584873514	0.1494391981135956	0.4186378472874848	0.1649668047504148	0.2631337350236554	0.2697296467173009	0.2461757966167068	0.1630473302737646	0.1941586060585691	0.3270755351786366	0.315596983926594	0.1279782610893456	0.3240039768508382	0.1294406648511915
20	0.4436945109600784	0.0569566524382817	0.1572262165369616	0.014159843431453	0.0839439808946379	0.274248867618942	0.2334266991272262	0.3026785921208581	0.45125356169687	0.3096212782473996	0.1024719371998284	0.2531544563192316	0.3245427702048448	0.1074571888083669	0.1467594756379007	0.1280958082484727	0.2158009061375506	0.0462733105858499	0.0767497631512434	0.2136955562634049	0.2131613734065728	0.2532655860938091	0.1106629509836782	0.1183044557513877	0.1570631809930737	0.2464482817349358	0.2313938248376234	0.332244818726076	0.3006611740050551	0.3095643195597238	0.2760013064843609	0.1127588247805185	0.1880517311817454	0.1706411023003804	0.4205755193481901	0.1943477730255285	0.2602643255352938	0.2784789770276836	0.2613296290132092	0.1814970962470627	0.2003627432961577	0.3244128324839487	0.3314065184825204	0.1536576025788535	0.3125433396923189	0.1352235150124264
21	0.4426618985295463	0.0634411847944837	0.1603167279800809	0.027839332279915	0.0842294842048289	0.2550231794214657	0.2271823984696427	0.2912555722642526	0.450970377671144	0.3137073596206283	0.0778806830693468	0.2742226820276119	0.325940046789744	0.1048306770044192	0.1487002357743463	0.1380484793186327	0.2219966228611516	0.042224399936643	0.0330447327092687	0.1899161283025746	0.2127463782294665	0.2478635676977881	0.1311930357329243	0.1092877398677246	0.1547758924295796	0.246888355399421	0.2309962642454375	0.3298112599080984	0.3133557621845986	0.3106342519156348	0.2718002299731876	0.1204066085961225	0.194829736250908	0.1594056079590902	0.4314309778820361	0.2033673733459808	0.267254481438309	0.2729593573245867	0.2621955820273143	0.1903520912956766	0.2116064245432494	0.3412035788531981	0.3418031263039744	0.1347855581740624	0.3180882814159861	0.1285440262507258
22	0.4546924280915036	0.0625824234935741	0.1606196998913848	0.0881020595715559	0.0647221588072644	0.2896442362335021	0.2392988897638708	0.3250572248469763	0.4151324305866951	0.3039894875473026	0.0460709716148695	0.2699867586558022	0.2951580373726224	0.1102102330292548	0.1672798977302904	0.1525873576888241	0.1813565897807399	0.0842592042009747	0.0658105553768922	0.1859788444973257	0.1542090645567437	0.2448637448940282	0.1299802619318621	0.0864275683307029	0.1218659926759694	0.2547279040775096	0.2372378386850557	0.3060383747918541	0.281949262106097	0.2734588227411937	0.2492397968532052	0.1059862712359959	0.187395932299022	0.1220698367635628	0.4318470895822289	0.2479924122614913	0.2647095986845222	0.2348073210929015	0.2849479706587231	0.1846761160108008	0.255670930593295	0.3442397109448685	0.3248295619106373	0.1958416112261253	0.3427854811170377	0.1553851665400055
23	0.4407829893987529	0.0689833846597487	0.1416889887224196	0.0158089664550138	0.031360996875851	0.2785609952012169	0.2477072878714314	0.3161094718724203	0.4448379315106692	0.3226189539463296	0.0662583193195748	0.2382950407985518	0.3166251961213032	0.1185021216399035	0.1548092706394289	0.1644368472192321	0.1940984924528733	0.0689763857978644	0.0531130203937452	0.2332503821557789	0.1875872372594859	0.2489573519521084	0.1601006360148153	0.100563024234005	0.162784641951522	0.2773772796467493	0.2462952181517174	0.3084197550694311	0.2935592177295647	0.3069324706675154	0.2719201458080689	0.1119829288685428	0.1789284422891238	0.1435698963113805	0.4238172949676357	0.2032813903222851	0.2556973458676161	0.2719797164778701	0.2837662782832326	0.1744373338599471	0.2095722022255694	0.3469238632666227	0.316884660889678	0.1582981641248571	0.3211000454517398	0.1644293534838593
24	0.4510978251685215	0.0634006135876419	0.1417289784513162	0.0705915407864576	0.0366136367113226	0.2932196005557557	0.2469011970038137	0.3252640876573606	0.4091565335262728	0.3071699514875954	0.06330989937976	0.2092880190659405	0.2809609923390307	0.115046110619238	0.1440321935140998	0.1434514176213367	0.1662410280249054	0.1086959224096389	0.1013868222975294	0.2378940760248754	0.1646936515363839	0.2460824417280604	0.1407256199647009	0.1222799817603415	0.1464434620572909	0.2657445481000831	0.232029898897056	0.3106167858202535	0.2890418034807268	0.2685278676750191	0.2446164268741127	0.1070752390780283	0.1904536429513368	0.1191108723249607	0.4323811073447456	0.2386340220785535	0.2646515154492255	0.239959826810684	0.2854668351465876	0.1955736894419864	0.2362065533973379	0.3432647700989704	0.3247932659223763	0.1830096218954241	0.3213381255592124	0.1892512468100646
25	0.4390455691345553	0.067094380986319	0.1503224767495718	0.062357486219779	0.0354358564541043	0.2804386774720148	0.2296832615347839	0.310957776142961	0.398929361467364	0.2944020284325697	0.0550109257384055	0.20893548605231	0.267183663046117	0.1113383890710943	0.1506924860602019	0.1434621727773137	0.1673173461515957	0.1074791668514109	0.0934072527793343	0.2285589174765492	0.1682390289747575	0.2447614495067445	0.152098149174137	0.1185572072720191	0.1476156339074165	0.2670285750337241	0.2320509097093155	0.3117775448422914	0.2825944444890572	0.2614989245484003	0.2310206961335507	0.1049700847241448	0.1868889047736056	0.1163963876181365	0.4411279571713126	0.231258319736968	0.2654223043761868	0.2430112009277534	0.2596638485179538	0.1642886181273654	0.2269869361928756	0.3330643338886591	0.3081144320273791	0.1796868913014452	0.3155510530934777	0.1757030338501964
26	0.4313636228395492	0.0803137710440564	0.1588014368547217	0.0367958654479038	0.0413732080155516	0.2582740470375512	0.2248761101719465	0.2869279994759278	0.4391505820164219	0.3074401462449034	0.0908630452086051	0.234219386065017	0.3148904968683503	0.1342155781659725	0.143789870096169	0.1331215268512807	0.1953357776963406	0.0719533989706598	0.0309291278278915	0.2077033622770587	0.182777354084666	0.2339759870252483	0.1695445295655378	0.1313456033479169	0.1825705318741082	0.2697056545948236	0.241661040622986	0.326940619577092	0.3031804464235542	0.2744930080604978	0.2540533693172963	0.0807738892395016	0.157165304913437	0.1432181771315977	0.4360212779367132	0.1828622152523317	0.2711492214422844	0.2701860855642573	0.2612866508650173	0.1632849340005237	0.1916839238643291	0.3098902575450952	0.3121580482147466	0.0988855984614402	0.3095876600552798	0.1614483123290047
27	0.4224205752569652	0.0841545623802712	0.1444097869866193	0.0279417477834953	0.0174611689054827	0.2535192915107165	0.2427914939586724	0.2989810993678235	0.4235606766654302	0.3086837832952498	0.0664018454256888	0.2481486348758473	0.2965865215762273	0.1102225538583955	0.1532965406604761	0.1355528803326247	0.184059190559301	0.0687936095273536	0.0267166907633091	0.1844275227419997	0.1809196234828574	0.2233004669212857	0.1699403841576735	0.0889492836380669	0.1615574791265744	0.2835134675431626	0.2325045646343797	0.2982640014876766	0.2886094305151116	0.2729355023402767	0.2659115395205128	0.1053039375717266	0.1624152928294926	0.1139292942690971	0.4360511764539415	0.1914091296876561	0.2604807420211702	0.2820302717301182	0.2666975156849671	0.1643329302326759	0.1925820386072543	0.3189477650121266	0.2976228507026849	0.1273584031480708	0.3244539050354137	0.1647368777655334
28	0.4303831030297176	0.095544228458799	0.1375112958901149	0.0334514886519373	0.0304533574232572	0.2475476038285382	0.2444379886643704	0.3006951056421666	0.4274246981315528	0.3054618978943604	0.0659404251105927	0.2593001284158539	0.3002348768737747	0.0999405848474253	0.1359105062816633	0.1164884532546747	0.1868229016305914	0.078050654945971	0.025705153848553	0.1983364022216197	0.1776371972914343	0.2302750487164029	0.1761127879664187	0.1021631775492859	0.1681862028733037	0.2794270124141698	0.2355280408541017	0.2866771099242211	0.2758011022066917	0.2575315769015561	0.2420308483148661	0.1150759941665587	0.1608498741617387	0.1244246092480376	0.4424515825196535	0.192578067263563	0.2594152550615724	0.2893316470682231	0.2660900778323061	0.1520464918906249	0.185254869803567	0.3175323493786021	0.3003387125196399	0.1376040467679864	0.3209454405173445	0.1614986881299792
29	0.4158051868015259	0.0867572601037329	0.1073516644407227	0.0394654965424976	0.020208739745861	0.2259815715930623	0.2386668559536585	0.2868979341092826	0.414610393341253	0.302534394553611	0.0742831992291608	0.2500765288170989	0.2977200704251081	0.086171187766439	0.1321337294179505	0.1072019594311652	0.173211557852769	0.0884088813024326	0.0417784994837838	0.1889534748427455	0.1707729680990155	0.2153599768644695	0.1739487544054741	0.1188008302106723	0.1613911910227501	0.2848718404331736	0.2264742192323868	0.2807081909509936	0.2479082946607115	0.2460161624495022	0.2388382492660629	0.1205831677925705	0.1614566204555258	0.1041554950719366	0.4383158180616938	0.2032498328491614	0.2654055748953953	0.2861276120082007	0.2672473675925721	0.1596069595711379	0.1861831313617261	0.3049507145300283	0.2946599300171683	0.1287175250222287	0.3098692766661522	0.1725695270084276
30	0.4386399503721847	0.1117781715088563	0.1179852395766309	0.1033950590181639	0.0346920436692396	0.2563857606415187	0.2487081455114805	0.2855239796576819	0.3691955400170067	0.2907395309002943	0.0939288539198013	0.2204309235190477	0.270921104218412	0.1265031500856898	0.1189484050722855	0.1163040748240298	0.1571149624709172	0.076574838331479	0.0707756712035213	0.1896121475030094	0.1586202308659086	0.2064158738500787	0.1441254315667323	0.0962177946695194	0.1346532485918387	0.2681540129336267	0.200605826940816	0.2828656659928895	0.2686942229227986	0.2275482363552407	0.2217029758416668	0.1046485945877437	0.1427150467805114	0.1090684117610823	0.4301911489260501	0.2286891281711601	0.2459598785019457	0.2199093655462849	0.2516654463154448	0.1510548711135629	0.2341580684138564	0.328860296794732	0.2982886946859118	0.1721146153863146	0.3121062912408329	0.1721423464437754
31	0.4221302080531292	0.1252378473438396	0.1302820084778242	0.0970667573397073	0.0296485776199333	0.2545648199601997	0.2460443702637393	0.2800684176753765	0.359983984306178	0.2948058023496663	0.087379723532966	0.237268518771009	0.2771904749111107	0.1120556481316998	0.1342882943875309	0.105303396596618	0.1584420663258652	0.0689146859879809	0.0723722881956448	0.2022632270596975	0.1704472553937124	0.2218632330887969	0.1501363818433536	0.0958394268388938	0.1388124851104999	0.2888919970544044	0.2046508993145251	0.2755231765976532	0.2646122255479334	0.2152276983518697	0.2203942237952984	0.102252539578643	0.142146814236469	0.1158329913429258	0.4239479196517549	0.2265457440594836	0.2465242082002344	0.2163246716653913	0.2470679341231865	0.133199286486687	0.2256663445676881	0.3273311571730961	0.3020417087495236	0.164452836023294	0.308008236287189	0.1590381626678873
32	0.4055720021761891	0.1287087117701069	0.1673260081239319	0.1140319573759385	0.0783794139880974	0.2741337396088931	0.2293260473307834	0.286692366348953	0.3771449009073523	0.280739374053201	0.0869151549036208	0.2202694674795526	0.2553990207475355	0.1284385001798987	0.128390826977946	0.1057049460390509	0.1540557679962951	0.0582761468804216	0.0832292746051486	0.2077260364259405	0.1652029238008499	0.2170570066132297	0.1336952373031141	0.0933429264551363	0.1300426403081616	0.2817161004444702	0.2000687124150279	0.2682704407054695	0.2682746315713583	0.2147673731541804	0.2409174874568874	0.0645778031563522	0.1293816024780669	0.1417890224749657	0.4063928239550979	0.2062321664391511	0.2318124051215947	0.1844610048386988	0.2319431241955046	0.1542788441439544	0.2672305494218406	0.3055491829346705	0.2895174305294036	0.1884852810403686	0.3317569514249039	0.1645520196193346
33	0.4060626269479121	0.1220597526883366	0.1570207820105311	0.1197932697558664	0.0725670102578221	0.2811634818125181	0.2296833535469574	0.2791648303711109	0.374690020511078	0.2802741196416142	0.0726224614300719	0.2198557675031738	0.2511743525243008	0.1295068132242924	0.1289805003529444	0.0916085151581429	0.1570137337981248	0.0572921450455221	0.1021777340631305	0.2101931850029305	0.1689581400093953	0.2139218388330362	0.1361726654455267	0.1047059066222789	0.1354195945110427	0.2877880092350165	0.2062314137570116	0.2685933870465413	0.2748642387302005	0.2021306297094689	0.2207515112526886	0.0597760840822674	0.1266376037633204	0.1346394632924857	0.406895844829312	0.2024446552056877	0.2235962664212342	0.1809414392360867	0.2319022773888769	0.1315999300101144	0.2648851514135179	0.2945903843453485	0.292721626513385	0.1764779161025405	0.3163482103266624	0.1585426915889164
34	0.4065218349367988	0.1127068958541033	0.1430577488667997	0.1263074203614486	0.0732030979068691	0.2822138200965789	0.2096845530222431	0.2744450568405062	0.3728596482301326	0.280169870619349	0.0695942697716923	0.2017496732297435	0.2455726498269571	0.1300113982315634	0.1188098829070805	0.0872107494965414	0.1594046414181126	0.0623029663356887	0.0776894314476693	0.2036916225604229	0.1710427428784265	0.2287241694617376	0.134676301486554	0.0990282524126398	0.1382980546823992	0.2843848513723918	0.2011449274082881	0.2571725601695609	0.2777505257501946	0.2010140706652259	0.2127610553843766	0.0699973961045315	0.1259137519637017	0.1263264965243652	0.404603418123672	0.1888270317492596	0.2310857532474544	0.1828614473945951	0.2353722237953503	0.1163973282150555	0.2538106730899627	0.2927076702765568	0.2889108471482729	0.1974412811685008	0.3103355663993802	0.1571722282706231
35	0.4018800356753495	0.0987243754143958	0.1337981553773618	0.1327214606712875	0.0656273480620387	0.2807889912505798	0.199123204368407	0.2694166519694112	0.370586175562873	0.277351651382186	0.0674951899787463	0.2028108473771298	0.244092195214981	0.1217485966528309	0.1244913920421068	0.0974771203412711	0.1502135498834568	0.064360648003762	0.077779789202884	0.1942572969676795	0.162103395583252	0.2266553180759357	0.1364102114349841	0.1003673470388457	0.1377787880140359	0.2881251259079233	0.198233746166329	0.2602106391236874	0.2827284190625667	0.2098662996418128	0.2096848694829398	0.0566915186933577	0.1350169598500586	0.1234278386668858	0.406173087657503	0.1882063745746626	0.2232734998377417	0.1732642919961668	0.2288007699977025	0.1381879998960797	0.2542784774908991	0.2987016103598098	0.2923694315362529	0.2089679408768404	0.3119410317163098	0.1468407488355685
36	0.4060379667656411	0.1017144137231251	0.1367040206350259	0.1318910845712841	0.0600037314906439	0.2723102621660894	0.201958103745088	0.2620314340229258	0.370464219593182	0.2710757081170805	0.0619817990457665	0.1770999811313883	0.2444309863956714	0.1304920549215942	0.1157768701646089	0.0972370554405927	0.1472083650233444	0.0630661310962026	0.0793451867899521	0.2022081399966029	0.1660967986423308	0.2440194502743369	0.1376740285930449	0.0999325763000214	0.1403290970286186	0.2826132171566491	0.2047843296568294	0.2662226982365024	0.2802494788180544	0.2073619168809247	0.2113110721966556	0.0477754210962711	0.1394051864978755	0.1250873449873505	0.3998231137861944	0.194350265565595	0.2243020253339777	0.1789029478043138	0.2281622355018626	0.1604141686165053	0.2501533075499388	0.3099642850807439	0.3013010177774827	0.2024185821481312	0.3096332132708743	0.1486215861959373
37	0.402365769144597	0.0919404289404798	0.1361147601476966	0.1418466088772278	0.0587422898879002	0.2700303263286904	0.1915229474099317	0.2572131710652639	0.3696497043905476	0.2716013988592044	0.0560124552713907	0.1614437710402846	0.2362496900544818	0.1323836935266522	0.1048541215028974	0.0961990295621113	0.144399490758871	0.0721604458460308	0.0787067978536673	0.2022351878274473	0.1688496971568283	0.2452192936837217	0.1300971162962474	0.1081861218757366	0.1393521023531774	0.2809427403013171	0.2108312909566522	0.2753976470178073	0.2836892467011146	0.2062395643597001	0.2037051188091282	0.0500767975504966	0.1439430041240271	0.1204093431669924	0.3910779068777212	0.1990374719670202	0.2291877808285792	0.1711943141690743	0.2260923985919911	0.1487200493666819	0.2470380391965865	0.3059231778232383	0.29852364949673	0.1976574481373706	0.3121627507602939	0.1544750270358623
38	0.3972414353844199	0.0949436837445775	0.1256759299453686	0.1429828842413024	0.0578642567861237	0.2481023852037159	0.189544858292637	0.2414653156094585	0.3543136669432696	0.2544277253224836	0.0541974464882575	0.1542787844547576	0.2248758768348081	0.135282625166607	0.0947099076426495	0.0948477423809622	0.1520196926971552	0.0675048788408344	0.0721127980038445	0.2004680738493314	0.1665430177358311	0.2362300531780008	0.1357994474248726	0.1073575314361858	0.1368066837388491	0.2674825662460385	0.2084577582124863	0.265577565032246	0.2799737986513274	0.2045794592616031	0.2030052917962366	0.0345689915402823	0.1347001267647699	0.1389075669646624	0.3923962480334764	0.212282035707059	0.2149331064191479	0.1833678302482123	0.2215867315234981	0.1689547650671321	0.2453374642832994	0.3084279291338586	0.296723011027697	0.1887103015844878	0.3076507060202625	0.1489057030194834
39	0.404904910163438	0.0945992467299789	0.1261062131352819	0.1386164319945244	0.058577707001353	0.246288944215969	0.2029579644472441	0.2398106788712105	0.3612789377661203	0.2578013159078694	0.0420930353120127	0.1590068329168239	0.2279625676029761	0.1407384020804868	0.1024457551538513	0.0902092599061008	0.1547781825606914	0.0641702248256336	0.0619909185341133	0.2085556643403045	0.1768413741021692	0.2537671312715758	0.1282902352980887	0.1186275971907656	0.1343680713889503	0.268769107639035	0.2169686324838032	0.2655647180601655	0.2777053495327076	0.1969744345936335	0.1835437253076019	0.0403190277458451	0.1407922057334596	0.1221044956598086	0.38872491701177	0.203439891978117	0.2218241933120656	0.193583064150063	0.2176633983250808	0.1412959917470069	0.2412009293155212	0.3091859800702556	0.2989201842422906	0.1884756398015543	0.2924781501130146	0.1433487380506
40	0.4044715402720346	0.094808090476817	0.1186884578362602	0.1428451925697667	0.0541954418325709	0.2471678645293922	0.2024531025405454	0.234528141434193	0.3639903539239011	0.2548279386231257	0.0410865188112954	0.1461138442338813	0.2244616351095897	0.1353345535226007	0.100770744320137	0.0891829528241309	0.1563528056716059	0.051731299691165	0.057419819303805	0.2057345269823364	0.1730120684124157	0.2365859370126145	0.1265385607569088	0.1263606839298379	0.1472785299637573	0.2560332233232859	0.2026847639879107	0.2644699441695012	0.2760424212482054	0.1974896524524393	0.1807785829787926	0.0389602341011635	0.1505953472169502	0.1104071066329639	0.3895799831735956	0.2007357620619306	0.2032437771055027	0.1952564099835382	0.2218295792710962	0.1304066391070702	0.2457952588720245	0.3130059757305279	0.2968402377432492	0.1855669322313679	0.2833522820359084	0.1486911008597621
41	0.4001149431145139	0.0833514248660116	0.122934210602552	0.1469892343626679	0.0460154598954134	0.2456126375848389	0.2009041709462451	0.2446276403340075	0.3641306783666287	0.2638902716474499	0.0368929564795789	0.1472538365210217	0.2208520951715344	0.1178110060080421	0.1168130217024736	0.0909209700447645	0.1537660552380509	0.0530318318602152	0.0602719931462514	0.2006622469249335	0.164852755068577	0.2347646622860442	0.1289254059245151	0.136348665659233	0.141631663869781	0.2577959081504537	0.2009478227754455	0.270219740324471	0.2736494657142639	0.192717426808497	0.1738701606739378	0.0302738234006978	0.1466948529386927	0.1111850055059541	0.3796554730773092	0.1962600453567653	0.2056011769015076	0.1855572324152774	0.2150094181557937	0.1360445187053878	0.2412168970930702	0.3134304462580942	0.2889419761974459	0.1836715684924997	0.2750516060203337	0.1538843070349021
42	0.3990203296757434	0.0892991210107408	0.1223383346940676	0.1408491409447435	0.0454604106574238	0.234728827949909	0.1898640122456047	0.2429444889617289	0.3585646856250029	0.2524174490643735	0.0468729605252473	0.1399617515789122	0.2100751666600579	0.123765601600449	0.1113436037199405	0.0878635645268959	0.1586875394706016	0.0545589814541135	0.0588515825293428	0.1973921155988218	0.1505456981756286	0.21717845734808	0.123891872786836	0.1424668922995721	0.139878011107687	0.240068934621586	0.1943403162442237	0.2618202480355184	0.2699822008436768	0.1932404079179115	0.1671788306772215	0.0225094946788178	0.1511174402953321	0.1170615977566706	0.3811288604280801	0.2059038392651688	0.201153626066503	0.1813337845448497	0.2073026528681389	0.1497183530526014	0.2321018592489803	0.3147399009448745	0.2912290526749885	0.1769414193491186	0.274463700754186	0.1537962752105687
43	0.39199769549368	0.1023228464315513	0.1198018407420375	0.1221675753339284	0.0483554506379679	0.2153815289824268	0.1983780306201135	0.2456702434850103	0.3415186169579941	0.2688596311396152	0.0528443082361082	0.155435554882833	0.212111220784404	0.101670401888206	0.1131277555073438	0.0716980310079976	0.1532519459623664	0.0412607509284625	0.047488291593309	0.1807964819190097	0.1463266407179111	0.1961741653439992	0.1198441229884918	0.129279750915272	0.1355914144230303	0.2421503102108807	0.1975640324386294	0.2678784159593561	0.2604611219717868	0.1977631316935478	0.1615812671425608	0.0205636605068726	0.1757871868068406	0.115897823592517	0.3912303206147517	0.2186208008942789	0.2032736177442788	0.2165967928928277	0.2076976769739198	0.1303168046822659	0.2214809458883879	0.331356802919733	0.2967423627152225	0.1698660373258191	0.269656745979032	0.1473355480616189
44	0.3882054227337622	0.0963196355853368	0.1279211077422316	0.1192867116853972	0.0496415450208977	0.2173366061084586	0.1969034269393134	0.2527009541538449	0.3386409280583879	0.2636077008830932	0.0461475349529538	0.1577902267271247	0.2200341066481763	0.0992602339088823	0.116601940546593	0.0741581400379551	0.1591528867624639	0.0277537659931955	0.0422177363811516	0.1758941630633203	0.1525646592675563	0.1834407105649658	0.128388987061534	0.1199306696940878	0.1350615169372727	0.2438941824358667	0.2050631852594336	0.2588676482319066	0.2650732932977662	0.193336378829208	0.1558279534484645	0.0167052446830167	0.1730038757888409	0.1164314748917787	0.3788779211915934	0.2150679088838291	0.1857699407432284	0.2124502679504812	0.2028829620756862	0.1091213710760106	0.2249872741724967	0.3263964484598715	0.2932726328837409	0.1631640750347183	0.2736011853823162	0.1468632824295078
45	0.3858915582312519	0.1063432455116435	0.1264621931330953	0.1241876878790362	0.0566187761715446	0.2195229903821169	0.1960760083352417	0.2454494279494708	0.3346705010382019	0.2643207444986682	0.042135142009077	0.157533029543217	0.2225796554826119	0.1037035601153864	0.1296402655831402	0.0749824841215996	0.1621777030126368	0.0222971411459397	0.0533499561818421	0.1695333712392587	0.1512825422748271	0.1686581361530484	0.1241692023861517	0.1248318833824594	0.1360184564624471	0.2416021886761536	0.1991074468332315	0.2483631785543766	0.2653151964871309	0.1852475173566192	0.1633504159887403	0.0186601062796705	0.1720877802171512	0.1187600263952146	0.3697656573575198	0.2088958404258111	0.1883330171659145	0.2089260254012544	0.2115469607150981	0.1142405769850899	0.2283354047349368	0.3283570549711085	0.2951192785210423	0.1581232353510484	0.2684412670958189	0.1467057122331687
46	0.3757644078278155	0.0993311149190303	0.1238815266346521	0.1250766468551521	0.0603487256338017	0.2109586566850723	0.1867552346877609	0.2388461210945565	0.3234154646565962	0.2582179592959632	0.0501197506578058	0.1610699791338433	0.2206800847234407	0.1051142607032468	0.1227713661273489	0.0868621739370683	0.1694989070372879	0.0373196659894474	0.0604359268560424	0.1683441096521812	0.1501551765080856	0.1621656317147613	0.1176856462756733	0.1288021052104765	0.1396672834490797	0.2380119331920812	0.1877911917950559	0.2310496227975675	0.2760775778416052	0.1799382141467109	0.1585089563389686	0.0180275469138653	0.1598279981629753	0.1057579629308816	0.3642781378198261	0.2076508935509117	0.1766197582158982	0.2147212861996448	0.2143238904723302	0.1165289999398278	0.2316565589521624	0.3328396456493333	0.295444773271586	0.142209656536252	0.2645650634213938	0.1432785352241478
47	0.3741604118332197	0.0919572610182821	0.1158335461440347	0.129105212459163	0.0662850272853003	0.2056257122195764	0.182553318986718	0.2368485543376892	0.3139214187316742	0.2511578497455394	0.043564216273396	0.1714866016863676	0.218612416460636	0.1012778562382391	0.1176654990681572	0.072141106381262	0.1704592695248133	0.0373634660556715	0.0547449097533311	0.1586856863771375	0.1579639975821936	0.1676430231033256	0.1070589986251636	0.1257658142877068	0.1260613798716509	0.2379028759153427	0.1920285649817447	0.2163231691265654	0.2655373345298216	0.1736493290235156	0.1542265688874932	0.0207034079462642	0.1441625916056537	0.1066550773100515	0.353577362543081	0.2030825377598222	0.1618617522224845	0.219908657617415	0.2050983895705334	0.1142023133378704	0.2293287384935877	0.3264072395298505	0.2846641706719165	0.1347759979233757	0.2568710499077045	0.1318236182864079
48	0.3698448609220297	0.0848764968818919	0.1231119689765761	0.1229514272147932	0.0692231815150446	0.2004928595437074	0.1783731772241596	0.2353912427775858	0.3122161537002137	0.2513968352808808	0.0371643084080368	0.1754383938923992	0.2179024375115786	0.109333016322498	0.1142790338932969	0.0627953723349829	0.1582710912745256	0.0350196759448437	0.0487177790842475	0.1578319594638109	0.168765157751967	0.1721690492640165	0.105971823235962	0.1311429482761759	0.1222315290442771	0.2380095806175054	0.1769435086097764	0.2125479444976927	0.2589804826767145	0.1712010722802024	0.1575765813472004	0.0169147960337211	0.1457357550736515	0.103505759991931	0.3466518519110943	0.1901438330607177	0.1559091516514835	0.22070663159327	0.2049619216628997	0.1212825643018137	0.227944773108388	0.3188054192495523	0.274539178184249	0.1398431149911504	0.2714331713898628	0.1271662462402855
