# Supplementary material for: Temporal structure of natural language processing in the human brain corresponds to layered hierarchy of large language models
Source: Nat Commun. 2025 Nov 26;16:10529. doi: 10.1038/s41467-025-65518-0 (PMC12657922; doi:10.1038/s41467-025-65518-0)
Supplement: Supplementary file 4 — Source Data [file 41467_2025_65518_MOESM4_ESM.zip › Source Data/Fig2/Fig2CDE.csv]

roi	word value	layer	R	G	B	-2000	-1975	-1950	-1925	-1900	-1875	-1850	-1825	-1800	-1775	-1750	-1725	-1700	-1675	-1650	-1625	-1600	-1575	-1550	-1525	-1500	-1475	-1450	-1425	-1400	-1375	-1350	-1325	-1300	-1275	-1250	-1225	-1200	-1175	-1150	-1125	-1100	-1075	-1050	-1025	-1000	-975	-950	-925
nyu_ifg	correct-	1	1.0	0.0	0.0	-0.0013265485533098032	-0.0013172724190062236	-0.002182025677616106	-0.002650200603118936	-0.0009475874300400699	-0.0006035368201860301	-0.0005299019086187323	0.001400393507448959	0.0018288460335342477	-0.0001700301243529801	0.000530070737783065	0.0004350751673369636	-0.0008395244092547173	0.0006360423042674302	0.0018330924167781026	0.0017483938935451849	0.0020433294961616486	0.004486092627616118	0.007237555279225187	0.007632075124543786	0.0064249934588377754	0.004742399567933341	0.0036624230984322243	0.00350767833832837	0.0013135079616055458	-0.001183223541780878	-0.002066308941752932	-0.001056687618087727	-0.0005691014424570515	-0.001600423545921024	-0.003099911733221113	-0.0032657648731070636	-0.004116408861012317	-0.003609235764303362	-0.0014572618739989779	-0.0005148252024897905	0.00021346647364128485	0.001737453041833955	0.005270853356972998	0.00684540551552993	0.0056208429726152835	0.004557933136180019	0.0037440423243413627	0.005465888530120211
nyu_ifg	correct-	2	1.0	0.08510638297872342	0.0	-0.00034244058574419247	-0.0010623035628108618	-0.0024770805593357943	-0.0028762094423293596	-0.00031016426920791213	0.0010281265317535796	0.0018896959942687546	0.003999570953317981	0.005107854954140235	0.004197094803319083	0.00523843149394638	0.005235569853130131	0.004030649656810152	0.006398790663957683	0.00909340115230982	0.010266877077960448	0.011003085187905019	0.013731147057832918	0.015598336503632737	0.015143474288312406	0.013438418067941757	0.01106733224216402	0.008913821616746339	0.0075841974395587045	0.005159196851955099	0.003227834032171468	0.00258064049779728	0.0014040256964235555	0.0002668558681218288	0.0001356410420608129	-0.0005276769434188357	-0.0002693876260627465	-2.2219768756093382e-05	0.0013651004185361352	0.004409365860819094	0.006747535551061372	0.0071465004311099135	0.007819996235579113	0.01062051336685515	0.011315294628998366	0.010830924700077847	0.01053210341515308	0.010261748971625273	0.012922059211208382
nyu_ifg	correct-	3	1.0	0.17021276595744683	0.0	0.0027071000101822878	0.0015650073917556537	0.0002683635859642708	-0.0003500350481494908	0.0015261809904189435	0.0028769513369940576	0.004386438651866746	0.006504437895447101	0.007429808172619364	0.005581459464388373	0.0051605523739383105	0.004356882370816825	0.0029647579814418047	0.0049435974394829215	0.007767127706153442	0.00979136009792344	0.010686012132414765	0.013711421010414475	0.015754850147948505	0.014929360352354606	0.013322962474156505	0.011109521724419733	0.008568466452745368	0.006704365731434748	0.004666925199332187	0.0032444984855537103	0.003030688015175611	0.002277563080306391	0.001551736612261134	0.0017152379412649916	0.001852399312601271	0.0037787240032093254	0.005162660276543986	0.00739654648082408	0.01224525209503087	0.015450541384258266	0.01573421270024199	0.016107198332780705	0.0184571461215041	0.019819321677410788	0.020326595903703858	0.020335224271420763	0.020052620285005294	0.02320483883001609
nyu_ifg	correct-	4	1.0	0.25531914893617014	0.0	0.004731608704206954	0.0028848878656435512	0.0014730217478248887	0.0009641376306267209	0.0032742284540688126	0.004397608787219062	0.005801219718722793	0.0081089730651742	0.00851380853525648	0.006865049513281932	0.0072278570092657755	0.007762518021094962	0.007054984636369789	0.008825482614669899	0.012085260846241766	0.014656084147243774	0.016063156397819366	0.01871655172752343	0.02056566004684034	0.020276809109832393	0.019250891299539503	0.017548531555173708	0.01576230870435873	0.01409555735222772	0.011628939858404736	0.009940553373160547	0.00988574834844036	0.009445443546781706	0.008384984929673486	0.008222619637025641	0.008214021834271506	0.010328131459529351	0.012550895769917839	0.015242417645648777	0.019487048473270943	0.02119045681540534	0.019573374338109906	0.019198957593489618	0.0207814153880183	0.021283650690453536	0.02169671835500898	0.02266573851773109	0.024496613880421327	0.029774843451598417
nyu_ifg	correct-	5	1.0	0.34042553191489366	0.0	0.006871478927596405	0.0059150458456735935	0.005404081558640897	0.005422582273925591	0.0074835532494089505	0.009050999492879509	0.011041272464130806	0.01368355372836212	0.013234993409545865	0.010617510501332826	0.010458327769013186	0.010909257945212771	0.009793953947503278	0.011223579704137012	0.013965790943094325	0.017230868051954756	0.0205915281630789	0.02444303924860066	0.027554499397964505	0.027977970935902423	0.02762464074645722	0.027220292126450288	0.02645367385566222	0.024330060819663154	0.020983878968011186	0.018797031473054168	0.01839943138374063	0.01733364545477063	0.015453394002276032	0.015014660936411664	0.015437102153323749	0.01722806267408615	0.01943778090836805	0.022459743472328843	0.026584471973002167	0.02781340185960236	0.025404526570429117	0.0240993338456665	0.024296462994150152	0.023654119752800785	0.023778344823701142	0.025372092407077548	0.027364554484385076	0.03306847818298999
nyu_ifg	correct-	6	1.0	0.4255319148936171	0.0	0.011202510309500133	0.010877079413144999	0.01079815588309108	0.010519813792872673	0.011144165420562721	0.012256838495322355	0.013820502792226363	0.015546891822910696	0.01430242137008629	0.011696609597976396	0.011342900831385451	0.011499264334919608	0.0109180114119081	0.012059817976548105	0.015083812913499412	0.018768167516029808	0.02124291387491235	0.0245177280294322	0.027710925371503266	0.028302982775231057	0.02779214813890796	0.02788075630788953	0.02816207563943332	0.026834841001649633	0.024122245318237662	0.022783249529621668	0.023765684744919628	0.024222018624388615	0.023315224936772107	0.023107088874056828	0.02335019418195064	0.02513967437532284	0.02743155213631865	0.029508363167272268	0.032688892515470844	0.033933162169678795	0.033383184142261026	0.033943479176169446	0.03470050397094697	0.033743516996991005	0.03268246305063329	0.032352559388426586	0.0331122314376009	0.03848347740551278
nyu_ifg	correct-	7	1.0	0.5106382978723404	0.0	0.016039334818615608	0.016888339131773608	0.017225546987067634	0.01720582195660159	0.017619647149928416	0.01849794409548315	0.019344513903944566	0.019843851572695602	0.017536693077616124	0.014079760607991425	0.01319709404672346	0.013358494388136325	0.013221202858399056	0.014704845037709061	0.017309829460519784	0.020742477342538538	0.024018468607385456	0.027954820651275837	0.03148031986943744	0.032421666134194616	0.03198978097901992	0.032152612605440195	0.032747983041998156	0.032294952922829016	0.02961166370048016	0.02759234440101727	0.027942021818013554	0.027792953682329792	0.02553920643941991	0.024311488735534074	0.02413691241731178	0.02621373169848942	0.02930973012311142	0.031652664132688725	0.03508741267048317	0.03674637654874801	0.037252066753576285	0.03937403835147453	0.04083133318127335	0.040211042644067725	0.039275077138500994	0.03920718806618748	0.04028980723330566	0.04570074354892967
nyu_ifg	correct-	8	1.0	0.5957446808510638	0.0	0.019474132518108426	0.021099544742275107	0.02139814603796624	0.020299970502880002	0.019953766764754306	0.019901532560318548	0.019412276753006483	0.019133525958054603	0.01601584843064629	0.012517339829642864	0.012564012806765012	0.013212953695474932	0.013613063005209166	0.01537020427482776	0.017722396605224768	0.02134196589571146	0.025708691626849498	0.03001266799699002	0.03398978988157767	0.03520616719908112	0.03482094575592417	0.035055406083156576	0.03589443866685953	0.03560096805486042	0.03270907166812174	0.030236896126183004	0.029859207198622954	0.0293963976283922	0.027707487610005854	0.02711915447780899	0.027305550580557728	0.029794436280387776	0.033292250627640275	0.03578257290499689	0.0388640418667855	0.039978301142156024	0.04010279744540155	0.042095696437543156	0.043289982897111404	0.042302135874569956	0.04114658569985391	0.041327526437641204	0.0425698461953714	0.04790086926164693
nyu_ifg	correct-	9	1.0	0.6808510638297873	0.0	0.016522852609550533	0.017295685073752128	0.017338809243507877	0.01638622959215569	0.016343402624715668	0.016222447116207826	0.015545413992777849	0.015741870758289804	0.013132688007277293	0.010088527832731495	0.01061357550746428	0.011246324122424312	0.011515750396105764	0.013487305309591356	0.016017287820039496	0.019926775523328537	0.024558509752530745	0.029122419063544774	0.033386727490165254	0.03473453441100476	0.03472043977616598	0.035509529048599525	0.03638599594332566	0.0358472591030794	0.03318695197535592	0.03115513935021883	0.03071321130421832	0.030149277899706516	0.027846697882679957	0.026785239556427247	0.026275443229672124	0.02831141974169641	0.0313751549335433	0.033166896134409665	0.03532197518721112	0.03636273781246504	0.037396215522893315	0.04047477443398925	0.04283185272774298	0.042737044103939484	0.041742739177217186	0.042306272530426424	0.044386838157525206	0.05023759598805235
nyu_ifg	correct-	10	1.0	0.7659574468085106	0.0	0.015381283666284051	0.016057755168264087	0.01609226305843827	0.01534428251449484	0.014910065033170803	0.01421469972532037	0.013438456992580991	0.01298333132188788	0.009755568084293021	0.006881369378539979	0.007969108076963166	0.008209646686695387	0.007719573236072995	0.009956947515649241	0.01301916660523458	0.01730595812917142	0.022813200341612074	0.028237880864509166	0.03271535390249598	0.03462698552444357	0.03528832559183242	0.03707229701832519	0.03886094971375645	0.03904420293275223	0.03654639187017473	0.03475519872268628	0.034635601131198436	0.03399317446149025	0.03168618502284709	0.02984556973661103	0.028283892946458944	0.029478813310881636	0.03202748125401375	0.03401783329309953	0.03628214673506054	0.0368653397642762	0.037180287460226495	0.03982179092257209	0.042035488158740995	0.042601814696034836	0.042252376651782345	0.04323786149654226	0.045074670392054636	0.05063039303588249
nyu_ifg	correct-	11	1.0	0.8510638297872342	0.0	0.01587264123522718	0.016129455117528932	0.015852845853164134	0.015550247349284414	0.015698642774474813	0.014836796387090548	0.013655777560676874	0.012866663189589688	0.00947165421032652	0.006781417652663726	0.007986870125095026	0.008285596727179424	0.008270163859324843	0.010948718142251698	0.01436012552282248	0.019083317471952656	0.02507856091974705	0.03055918701879342	0.03508919635133005	0.037176154373373446	0.038214112119935965	0.04025364517110282	0.04221414582060029	0.042887689550207095	0.04077563801640937	0.039059344631402794	0.03912596665184686	0.03854123305891556	0.03606346049889265	0.033527057540158826	0.031608562767416776	0.03258165788331284	0.03514308589041966	0.03746373011761221	0.03931800750029775	0.0391017692576968	0.03879618020707897	0.0409803296107205	0.042967282499850254	0.04378000007771862	0.04380044227644921	0.04450759186934561	0.04604463271128717	0.05131778037263708
nyu_ifg	correct-	12	1.0	0.9361702127659575	0.0	0.010317702782175857	0.01059771241305808	0.010858669175572228	0.011021502043546912	0.011404646042435695	0.011106835314411274	0.010638308670941123	0.010933690274480472	0.008486620911174941	0.005542466156889874	0.005957230134253625	0.006141808096544962	0.006134860842902789	0.008914706276113194	0.012586345778811537	0.01680815092548347	0.022246277674792023	0.027457576749918902	0.032391655629789025	0.03503651421736044	0.03618790575980664	0.037768884679067354	0.038986758822208596	0.03954789351306356	0.03791739694643641	0.036720326355079144	0.03683356116825426	0.035794912929945036	0.03285354615256569	0.030720720189927195	0.02914287627819213	0.03065263199733943	0.03397714517750809	0.03670062567108763	0.038848449610479244	0.0390939182454513	0.03916019551911372	0.04183669924498595	0.04445297872905254	0.045504129666141986	0.045496751121851614	0.046182177287247446	0.04741032132860605	0.05248307618145389
nyu_ifg	correct-	13	0.9787234042553192	1.0	0.0	0.013127455485933909	0.014036088139959386	0.01524073551390297	0.01560883361431865	0.015546866892975486	0.014965926270752224	0.014253791656123418	0.013937118126425703	0.011535234675911115	0.008764831954400134	0.008929417792170125	0.008683249165160573	0.00864555381281241	0.011752174234691895	0.015787170825163056	0.02018231668018482	0.02514831471520566	0.029831528579971428	0.03479726749133023	0.03780945508545675	0.03891969598605537	0.04054259106216674	0.04150426192498112	0.042037820213816454	0.041522393892968835	0.041051403233776866	0.0412313211882049	0.04001117404162214	0.037043625826862374	0.03510432728796649	0.033430193708474554	0.03470554629458035	0.03724586927433651	0.03941649602503132	0.04147149997981801	0.04178754266119616	0.04236864204019765	0.0455965398458582	0.04875583861024758	0.050346635762930844	0.05049511110618253	0.051372711924359	0.05250635744318601	0.05653788518409522
nyu_ifg	correct-	14	0.8936170212765957	1.0	0.0	0.013940724113963139	0.014526423424759405	0.014929814512256067	0.014287206503385453	0.013038289008521478	0.011864160514157975	0.010882911319881467	0.010363776080127798	0.008242006233980897	0.006063251500983512	0.006325312675838486	0.007022361673668453	0.008201358419239994	0.013028492567488958	0.018135681210778104	0.022919700376672358	0.0276873103299037	0.03240061240736249	0.037903891484800896	0.04112662355651642	0.04214383165822251	0.0434834872134329	0.04438507446969384	0.045106918578914634	0.044618071871655805	0.0440358165228872	0.0436765534771847	0.04219697610109799	0.039376780925461555	0.037479231610582656	0.03555296356117522	0.036490278555510604	0.039663231987340695	0.042663124791176274	0.04453605320620979	0.04454635529043853	0.04560457176468292	0.04967230615087081	0.05348676416614833	0.055223665405837785	0.05470919943621364	0.054418494836988185	0.05518507513994364	0.0591105410086122
nyu_ifg	correct-	15	0.8085106382978724	1.0	0.0	0.01495163807530027	0.016218229057226165	0.017365662598698425	0.016548451986730738	0.014652489121492888	0.013235089401732568	0.012850901443192347	0.0129322038277606	0.011100799464431982	0.009329561302576877	0.009713475934189086	0.010662097012209007	0.011964300296073026	0.0166705157130593	0.021272392587453125	0.025494164603919674	0.02979582730103524	0.034542312862558905	0.04043090625433943	0.04430556435464159	0.04562150302387737	0.046968653577717345	0.04759489361396367	0.04852717813817349	0.047917118812208774	0.0471446789794764	0.0468677032273504	0.045602701989494406	0.04271205434100148	0.039651968506449226	0.03692218499749742	0.03705708749886248	0.03958380199596436	0.04228994253545788	0.04391057632199601	0.043682151478514494	0.04449797080389144	0.048951432312855404	0.052994893219520084	0.05485796870247022	0.05443216307867288	0.05449657343309974	0.0560664133549082	0.06006569276191194
nyu_ifg	correct-	16	0.7234042553191489	1.0	0.0	0.019913538717474102	0.02064272936818872	0.021627857170640086	0.02060817328809289	0.018399299033571685	0.01786668734257296	0.018744184486543306	0.01847286481363411	0.01653077679406458	0.015415635538790539	0.016585196188504264	0.01829367500037596	0.019922132756002183	0.023792995886264604	0.02790127242797603	0.03228685382967207	0.03638346352472871	0.041154763687214053	0.04721352031503367	0.05087495991840473	0.05224351014400392	0.054023760556143156	0.05424143243051839	0.054047615159991694	0.05283979468055224	0.05216125249371994	0.05165349565597005	0.05009318058337958	0.0471451390547294	0.04364785400798488	0.040814752611128866	0.0415285556814238	0.044103271182440416	0.04671638508496909	0.04871955750560043	0.04850689491894701	0.049055022776310915	0.0527488557329775	0.05586011465482587	0.0568973700590724	0.056265491026229	0.05635790240274045	0.057953568806890544	0.06140071462665523
nyu_ifg	correct-	17	0.6382978723404253	1.0	0.0	0.027055414246850543	0.026619587105259655	0.026888697804718684	0.027158167133929302	0.02577946758260847	0.02502330601768283	0.02579636041124327	0.025761970686990644	0.023717821868875572	0.022374455959821772	0.022298268002511768	0.022570352099589786	0.02362459959409903	0.02686568955936018	0.029751021490716168	0.03280372952309181	0.036192217373765254	0.040845410852783606	0.04666408558769203	0.05010355161352842	0.05126586745453708	0.052828674568331555	0.053289085360722944	0.05339095782334121	0.05183141691546999	0.051193708120707615	0.05022959792770069	0.04877235154032012	0.046484633002770594	0.04329546630092422	0.04107833012162458	0.042737145946774246	0.04620472139296695	0.04936354503601176	0.05128584069920203	0.050735435511325346	0.050619489696707695	0.05342740809993164	0.0559031226653841	0.057122321908008956	0.0569278827762896	0.057594105407056236	0.05979545442347284	0.06392088434033454
nyu_ifg	correct-	18	0.553191489361702	1.0	0.0	0.023278765742504735	0.02278433392232252	0.022776958999309895	0.02216614036522522	0.019642767568331995	0.01849161381326115	0.018850926368556536	0.018561962428942643	0.016981792945489915	0.01702788544516754	0.01824140154727053	0.019483494205322673	0.021923685886587302	0.0255436317906559	0.02798775214098754	0.031217734718131697	0.03516285392484333	0.03966343471471545	0.045247959354846906	0.04887754542333872	0.05022029692126484	0.052111845747211706	0.05238862357247127	0.05136909962712495	0.04870029055390781	0.047005998628627706	0.045499589628385156	0.04429877859639106	0.04213232765345066	0.03894719689528653	0.03661875563779606	0.039008129470230066	0.0436393822767767	0.047304004004409934	0.04978917032276689	0.04988434967583837	0.05019526610180019	0.053115411969467376	0.05595018358757324	0.0573885125148928	0.05717876941324699	0.058063597260928856	0.06008909014110515	0.06393810629081007
nyu_ifg	correct-	19	0.46808510638297873	1.0	0.0	0.03141363969877073	0.030672485975441727	0.030445419909028316	0.029047652434426863	0.02529198108780689	0.023042325033537845	0.022064320669659597	0.021352209261605432	0.01986367069982018	0.019526417619400372	0.019616340214602762	0.019521378150591066	0.021329788494313745	0.024127637840013087	0.026305193618455958	0.02892480915300528	0.03275825268205251	0.03729797239733145	0.04321168038990568	0.047268561083203195	0.048654512905855915	0.05072961557099628	0.05115524509734717	0.05071255262490948	0.04854683262288091	0.04696025671163662	0.045361438323348484	0.044370401817301904	0.043481908462641466	0.04125900461217766	0.039224509325034886	0.04210259130808742	0.04747624952367752	0.052039165882501064	0.05495480868642446	0.054653537550429496	0.05386720878878893	0.05563857790179334	0.057638929800360436	0.058635887858685176	0.05777940833830697	0.05819751906599396	0.06006374715251002	0.06335034400005371
nyu_ifg	correct-	20	0.3829787234042552	1.0	0.0	0.03158956170518737	0.03034432642128799	0.029755800918065425	0.028335654715934303	0.024808359843442516	0.022555356163346786	0.021294675447041524	0.020351704787451273	0.01927326885003792	0.018920103818284323	0.018407172917993386	0.017982550234039215	0.019510205395914797	0.0225057053260185	0.024928512875134052	0.027665607516405465	0.031132368300994664	0.035760695897795486	0.04210240488224919	0.04602096025508076	0.04688382619577143	0.04881857125617917	0.04869477897371701	0.04826732640478526	0.04689757627548091	0.04595542870440822	0.044462876339771584	0.044124107116907126	0.044185326912920965	0.04218277294113232	0.039944626672405455	0.04187191901852117	0.04577038888574681	0.04919554116124301	0.05108873274632165	0.0506090227289859	0.04986996352015047	0.051198791041428666	0.0532802024540486	0.054954559601175686	0.05475602621088522	0.05529936031181143	0.057476743495470266	0.06107032427347816
nyu_ifg	correct-	21	0.2978723404255317	1.0	0.0	0.028800432577541665	0.028059491367318064	0.028191072704616772	0.02826375064993172	0.025980262178155338	0.02416844941329374	0.02326499901212686	0.022837915658689433	0.022506129545343243	0.022832946679742512	0.022833534876271953	0.022686797371650816	0.02468356154556387	0.027745242509221363	0.029839447499961196	0.031925876750766725	0.034714928478524525	0.038697648280990024	0.04480139881245186	0.048901124605638065	0.04996615019407161	0.052237079829605355	0.052301028588574924	0.05170445468638198	0.04973616474474627	0.04861156209064281	0.04730615477127307	0.0467944616433554	0.046579954806615476	0.04420627379141186	0.04179242814916995	0.04417409430771732	0.04918388013188648	0.05257726134760096	0.0544853078614789	0.0544562841600944	0.05380595043131425	0.055100101825467485	0.05666938488953102	0.057902752139541734	0.05701736796386475	0.05744751250424993	0.058930783487355025	0.062017292218025155
nyu_ifg	correct-	22	0.21276595744680815	1.0	0.0	0.030212797742957372	0.029775809349145536	0.029725631999846888	0.029090973931768575	0.026760434189080917	0.025848492551616108	0.02533788363568006	0.02462063368194789	0.02372797315082557	0.02355277185888998	0.02333763761858364	0.02299029659204537	0.023913176539606083	0.026281723229360173	0.028551382146293186	0.030762736982445794	0.033793278470887735	0.03833021382586727	0.045138223926818426	0.04951396894374773	0.050096687226783225	0.05174235297737556	0.05174684768203146	0.0517612916453571	0.050558662172459905	0.04952329097697885	0.04802158039481445	0.047588084989238236	0.04728409636396149	0.04440895892778521	0.04206144940921817	0.044654141586523435	0.04896182989684462	0.05187929796799722	0.05441015053854972	0.055195787340212916	0.055323275717237996	0.05756112722166036	0.05948158427377079	0.061000332398631965	0.06007206852007784	0.0600220671078173	0.060694664335878314	0.0631176238241744
nyu_ifg	correct-	23	0.12765957446808507	1.0	0.0	0.031440127122545805	0.031228494542155778	0.03170477346486569	0.03121832195447518	0.0281621077878628	0.026517717530875503	0.025434549829105584	0.02424647370699895	0.02264124165468657	0.021344001341999364	0.019903737584469176	0.0192132465547337	0.02048655373063244	0.023774006654727876	0.02666250843242554	0.029155029205914493	0.032524116682979616	0.036719234556072865	0.04251102752805432	0.04586244725528116	0.04589651275583312	0.046879626995219754	0.0460152414783737	0.04552323777870365	0.04403503545130585	0.04298345815330421	0.04198267365665729	0.04206669691501976	0.04280174787984255	0.04172353333740376	0.04075567054383972	0.044586330201007655	0.05014149899882065	0.05360076141818876	0.055857735433760755	0.05668447791193063	0.056538387054000515	0.05800269334307874	0.059951258880797206	0.061401629071545914	0.0606314685667419	0.060659056680757176	0.06069151582708966	0.06209030411751863
nyu_ifg	correct-	24	0.04255319148936154	1.0	0.0	0.02693327993816792	0.026396180311238127	0.026607267800915463	0.02626462579184554	0.02330248741340841	0.021887438661646774	0.020700838673640573	0.01914079839590783	0.01801697402262288	0.016429644726547656	0.013876846621516517	0.012277133578817368	0.013269546925147133	0.017324271077794724	0.020688108824235826	0.02348539158881704	0.027332201284926957	0.03176031363618172	0.03761268219435108	0.04124309292796633	0.041740813864089205	0.0421943143194849	0.04059454914497508	0.04001622137757544	0.038620457208189574	0.0374285017192509	0.03657675459546695	0.036936496018872236	0.03801196579092629	0.03776810617037638	0.03748574836021048	0.041187688316132086	0.04639657056605821	0.05015116065454638	0.052830062356639416	0.05374103080809453	0.05366980003423163	0.05533985869079494	0.057791448607583104	0.060543237432026796	0.06100546689170283	0.06167683071073892	0.06277579595078017	0.06536573209377676
nyu_ifg	correct-	25	0.0	1.0	0.04255319148936154	0.02646642272298261	0.02673055778963615	0.02755593928456278	0.027405061969214647	0.025162924519741944	0.024826126037396312	0.024944551143669697	0.024529932041933048	0.02411141913805854	0.02273538377157724	0.019978220364117685	0.018560585851594816	0.019113081022058248	0.02171395223441108	0.02334337625881259	0.025270463237507236	0.02802624117096098	0.03193595568141235	0.038377656035615694	0.04280559187108418	0.04348308856844476	0.04346504862289386	0.041744632584409476	0.041701688697426985	0.041466116452789435	0.04066782340386188	0.03983268232984647	0.03995195432043173	0.04142068990247311	0.04225457642814023	0.041980051964564086	0.044369272733567736	0.04857448311370012	0.051345450515653465	0.05320311287849853	0.05368562175597995	0.053651206943630105	0.055569928601557954	0.05810193829346219	0.06089819436871093	0.06104712958663367	0.06163235591996312	0.06235669943173271	0.06404048858002766
nyu_ifg	correct-	26	0.0	1.0	0.12765957446808507	0.027790415460745285	0.028612060858766664	0.029747832306857108	0.02946217748227976	0.028181802826204572	0.029439563489708328	0.03097272332849564	0.03119709778430809	0.030812352675213355	0.028869305381544867	0.025364382894249866	0.023913841889180908	0.02473379235850267	0.027063256441776318	0.028343230095304695	0.03009435263057324	0.03282603720973038	0.03723152750704504	0.04388754540811683	0.0487437222690847	0.049461001886357436	0.0484442257851082	0.04607054024087722	0.04527625183574563	0.04468485630619325	0.04313545156675386	0.04148474727539799	0.04101317098974231	0.042387841205015736	0.04370661907161358	0.043825101595968946	0.04616649550108772	0.05027193782792312	0.0530814843459022	0.05474650497191479	0.05485303804401482	0.05418153704942097	0.05447685130297749	0.05506293217200082	0.05710638848678755	0.056882986698891747	0.05620675581869089	0.05627561492111704	0.05822003120157184
nyu_ifg	correct-	27	0.0	1.0	0.2127659574468086	0.024183525340347126	0.02516951312928167	0.026545230055910325	0.02745264060408069	0.026910878136302774	0.028333029688742233	0.030224447463883766	0.030546875437118252	0.030473915021105545	0.02879573768974159	0.025289634875883243	0.0234816852161737	0.023957313691549863	0.026693551561072965	0.028001724587749865	0.03004250711591953	0.033092083610356225	0.03722564186860926	0.04389719848478202	0.04973765548582635	0.0505071691492408	0.049375732815221986	0.047664602829563134	0.047119110071642795	0.04617493201850848	0.04472382652167367	0.04354484555402927	0.04261564717834735	0.04329217764895119	0.044316201841060186	0.04484640039002448	0.047513065027432515	0.0515098403558524	0.05403480775670453	0.055118902394467276	0.05541570428912035	0.055375460065011144	0.05607803057440003	0.05661762862483364	0.058450673617996336	0.05815694772028787	0.05718850658012567	0.05771589529830336	0.060832412663115495
nyu_ifg	correct-	28	0.0	1.0	0.2978723404255321	0.029229901560824143	0.030442467424972856	0.032131009021385167	0.03322188074305616	0.032062677073682926	0.03303189584246253	0.0344561539628795	0.0339396049352373	0.032928803093723966	0.030655432722159325	0.026411760450643206	0.02430699536923098	0.02492647039353568	0.02734935002569389	0.028530377562324544	0.03103508524851692	0.03526511375341905	0.04046833527725791	0.048039314420326946	0.05443292301776423	0.05545611473378359	0.054060562852407665	0.05201035484424899	0.05094667086371572	0.04930538767204545	0.0470544436594342	0.04512452401597009	0.04420363032488965	0.04510283195923738	0.04621000335438431	0.046459256166429555	0.04902394417165968	0.053706245625688785	0.05667776384494937	0.05757484992596182	0.05785984884223501	0.05747576243169052	0.057849495042431524	0.058497283980669106	0.05993211985784942	0.05918136175569642	0.05834568654594761	0.05901963335680785	0.06239981125496725
nyu_ifg	correct-	29	0.0	1.0	0.3829787234042552	0.028805043049341728	0.030256485346488872	0.03193075162342351	0.03413161920814371	0.034119523868199095	0.035046130678951945	0.03628535643419646	0.03606421698656214	0.03605721700998194	0.03451160115225884	0.030976050690254303	0.029004619694017193	0.028729155002237935	0.03035346138393973	0.031233764390166587	0.033521681298973816	0.036897557949939284	0.04197931884971728	0.05030560107258812	0.057044488956481884	0.05742295458883002	0.05492665166510211	0.052595017163815656	0.05166290786126678	0.04979132287263722	0.04740153040244322	0.04454943287010705	0.04267311140173122	0.043174077846236496	0.043885785432736364	0.043665371059950886	0.04604141062793592	0.050584412527684426	0.05245965476283556	0.05291855521110844	0.05347121392363683	0.05360228903341405	0.05445911632588077	0.05538375724008114	0.05717529041312723	0.05671019132990921	0.05622098465920367	0.05611727122122208	0.05801848807196093
nyu_ifg	correct-	30	0.0	1.0	0.46808510638297873	0.028383007628217972	0.029463383074661457	0.0307438389808609	0.03279161712898944	0.03332274021157964	0.03439897231330737	0.035369012505141594	0.035502367608923786	0.035502182438758884	0.03391087997508701	0.029943263538793955	0.02777230212281106	0.027644087426195334	0.029625145898239807	0.030930616951552657	0.033026387405788955	0.03652717153996992	0.041864548562950556	0.050278880749764984	0.056880595008952206	0.057132845330135656	0.0542496081425826	0.05140921425587144	0.05029701058776753	0.04806236199843242	0.045574733157529135	0.04293627898414935	0.04133687901551967	0.04238842202606372	0.04379524810574383	0.04389082608232796	0.045815189385969644	0.049634456279097704	0.051088262703317684	0.05143560258944222	0.0516737978055218	0.05179413452267251	0.05269593182664609	0.05363617416324703	0.0557858274954363	0.055810040056752545	0.055750985929611446	0.05569669222202607	0.057496296038687514
nyu_ifg	correct-	31	0.0	1.0	0.5531914893617023	0.029443436693349395	0.029987587593827754	0.030730298184598062	0.031943034571904054	0.03140322434595562	0.03269099108189497	0.033971843490718225	0.03411713557949812	0.03407813122969401	0.03281280962219024	0.029502857760707376	0.02745074762345535	0.02710754296421918	0.028752194505047002	0.03003893714632691	0.032114004010069454	0.03491186832294353	0.039374155659141256	0.046592654843611914	0.052166220927146754	0.05154530163584621	0.04825960607234554	0.04539228530917972	0.04425417984870722	0.04206492822438459	0.04004731154854678	0.03780605900140708	0.0362873526449106	0.037893019420204455	0.03957955605679216	0.039341487778201206	0.040646730982671665	0.04361511639712994	0.044200601579347416	0.043854554499754575	0.04335213257471034	0.04258826695191105	0.043227589423204094	0.04413159600146859	0.04577820773373005	0.04542891429048636	0.04537009708880643	0.04566947163987329	0.047255569597351686
nyu_ifg	correct-	32	0.0	1.0	0.6382978723404253	0.02804751346483132	0.02837017629893786	0.028362944653957434	0.02945687443107509	0.029392469413631182	0.030643870065845392	0.03144962484019847	0.031022944883395753	0.030499610849549913	0.029309985904717208	0.026229097230515495	0.02390024077186469	0.0234476840368515	0.02530337623148017	0.027294734664728586	0.029568460472318772	0.03219633567791159	0.03659530908298788	0.04367930330010014	0.04908163241308958	0.047620277037700005	0.04317833442069705	0.0395593534338178	0.03790424891869348	0.03514524532129771	0.033359140513296984	0.03174580710823156	0.030585151287149472	0.032462759224521576	0.03402644173706277	0.034029713270529165	0.03545697016462789	0.03838856360198785	0.03899222806092478	0.038590070415720365	0.03846160225489782	0.038021286168465604	0.037909660986036896	0.03859067714052494	0.04051833453919904	0.040641388054359025	0.04075319606797005	0.04120741053177608	0.04333144551465444
nyu_ifg	correct-	33	0.0	1.0	0.7234042553191493	0.02798824003297827	0.02813616664972477	0.027873043288905372	0.028334272545091445	0.02753844607822484	0.028139702034069285	0.028683938126932693	0.028106847628503698	0.027583739183913016	0.026503191715277732	0.023160811110886487	0.0203256065147511	0.019289544905997873	0.020790810665418415	0.022717071579176167	0.025284384995115955	0.027989206854136493	0.032557910186384785	0.04050905201445045	0.04632033964287071	0.04505490987002418	0.040812636753687584	0.03687567540369612	0.03511713655151044	0.03263224428047964	0.03055141534655738	0.028607605642786284	0.02862105894995486	0.031620621794744654	0.033441781750551215	0.033554098265278796	0.0352850435514508	0.03831730426734415	0.03936102765965035	0.03942654864216354	0.039392281063928884	0.03876267436751637	0.03809062308901104	0.03843301935285644	0.040307731699901594	0.04012599250739542	0.0394033516886153	0.03841987296910864	0.03964332311150488
nyu_ifg	correct-	34	0.0	1.0	0.8085106382978728	0.031112760975306193	0.031559350491507446	0.03188698067625175	0.03256636130289344	0.03128693588756887	0.03127065684031333	0.0313452125853494	0.030502095914005597	0.029755428381755378	0.028598205811857028	0.025174733599317548	0.02175359354906834	0.020257424628442225	0.02177432257363554	0.02389780338342706	0.0267323313233568	0.02977672968460021	0.034208286406680014	0.041319518388773874	0.04653909816694111	0.04558692817461821	0.04207615887149933	0.03912348492796908	0.038264393375096406	0.03648251234184245	0.03498427813282341	0.03331060862016087	0.03335365236038125	0.0357605714633847	0.03744173366581602	0.03737699844500982	0.03860839235651108	0.04053096361157304	0.04109484280957704	0.04116987010284576	0.04058518459465939	0.039057231797931136	0.037760247171040436	0.03770983929818674	0.039280798416303477	0.039151861200047995	0.0379562722014471	0.036203970189239286	0.036728438739424565
nyu_ifg	correct-	35	0.0	1.0	0.8936170212765959	0.030252026842529034	0.03109596076593357	0.03216306067925184	0.033306463332050854	0.03234404128121851	0.03220190119280617	0.03181293501141599	0.03078918456788735	0.029567950118504018	0.02823313047531226	0.024834025742782068	0.020887730953124267	0.019343467884474098	0.020791433067585786	0.022705038840109316	0.025402507358344973	0.028458752195533815	0.03337827749368732	0.040824238140728004	0.04594182548132898	0.044942545719024986	0.04152458214712972	0.03869909038867107	0.037747454077755996	0.03605426344661697	0.03459359493861102	0.032587420712265884	0.032472903357181865	0.03450941779894014	0.03580870086375928	0.035463967911030146	0.036519046272662725	0.03845410702959253	0.03907365015605463	0.039558584046935005	0.03911652360049793	0.03687907226178751	0.03506471989651052	0.035003661533521364	0.03664098605870881	0.03612003890315224	0.03433203599055529	0.03272587717803508	0.033326143053850184
nyu_ifg	correct-	36	0.0	1.0	0.9787234042553195	0.02645576242401457	0.02704172085847043	0.028554509034213832	0.03019162015672203	0.0296451909645512	0.029410944492698824	0.028946586907708422	0.02799950148948991	0.026801184176606496	0.02603878310549753	0.02326306789719146	0.019397424861241356	0.01794576865598912	0.01956541653279902	0.021680802256068932	0.02497771991677251	0.028792878686846345	0.033750283309729935	0.040726174580082146	0.04545031290486013	0.044711826080003195	0.041785679421241395	0.039169387618853496	0.03795354763717662	0.03574549691910861	0.03459749539880829	0.033492786485375466	0.033862155085711255	0.03525839726044283	0.03619496086689953	0.03595631283103412	0.036716185316418334	0.038705481109439534	0.03963197875545522	0.04010667653593773	0.03983588829105173	0.03808701290743067	0.03687867026669582	0.037297063286319515	0.03946013919369754	0.03931011471428179	0.03761441812352591	0.036955525007561565	0.03853012718443139
nyu_ifg	correct-	37	0.0	0.9361702127659575	1.0	0.028272592039242383	0.028427209501975095	0.02959345247662267	0.03074891265250474	0.02965201286424332	0.028982515239391504	0.028219432892768542	0.027377979983119825	0.02630400555387101	0.025173425899898735	0.02154517533104266	0.01780582952662475	0.016981371419085414	0.019006282744866966	0.021058547702329355	0.023953302029402598	0.027304523974941958	0.032175803136140116	0.03932210580128823	0.044368564689189906	0.0436333646676305	0.04053059881667819	0.03799074727471729	0.03627291418072153	0.03386513424891065	0.032647851112308904	0.031165777077464644	0.031315635490318704	0.03238698182958931	0.033169598285400996	0.03296933900406954	0.03363768647460046	0.03540020039548346	0.03620085204474079	0.036446555258038534	0.03589767906853678	0.033983922302133915	0.03247365955799484	0.033081835994039084	0.03574346342088982	0.03593427384998671	0.03457427826968369	0.034300330129426806	0.03612764042101962
nyu_ifg	correct-	38	0.0	0.8510638297872335	1.0	0.02606239051149588	0.026360357077032548	0.027719965233317708	0.029409571139286193	0.0291857814422972	0.02916021517578935	0.028844837026441684	0.02818947107180482	0.02704097283724512	0.02588475368880815	0.022381292334427788	0.018962241496649098	0.01827580911284894	0.01984102068644953	0.021371015612537105	0.024327537917405894	0.027780192975036023	0.03226133191979733	0.0387011719845989	0.04365012352774832	0.04336664827263546	0.04127100718799608	0.03938533512907663	0.038032520651395084	0.03593255463139756	0.034929821194875164	0.033407875937230457	0.03296416651021355	0.03295067866711225	0.03281226612067955	0.0324135830035027	0.033113238046174144	0.03506057101049083	0.036193606278942005	0.037030730315110914	0.036979112503957356	0.03541820451922037	0.03420011971335024	0.03482141610526482	0.03713386169917153	0.03739255941613328	0.036116867405419646	0.03614629905288801	0.03862566353122167
nyu_ifg	correct-	39	0.0	0.7659574468085104	1.0	0.024465694116408015	0.02622788045633189	0.028552184112463234	0.031005101547938726	0.03168568924479223	0.03184216110234278	0.031100947645200577	0.029867934235882458	0.027622101239369208	0.025392762353294063	0.021404074410506707	0.018005300775964954	0.01708812701659283	0.01828974151466156	0.019359886642899102	0.02206636494680732	0.0254613427525428	0.029470137284772546	0.03500440704379169	0.03956119532251905	0.03927790880408637	0.037187685358434884	0.03565841975910918	0.03462980325698926	0.03278671547840365	0.032664073402887024	0.031822143539428346	0.031213114666245382	0.03094244778344865	0.030954484444686844	0.031151251427830765	0.032680177489383615	0.03514374893490378	0.03627166717138746	0.037256597860561916	0.03707545865817039	0.03506463070160878	0.03360524657147801	0.03414971212256845	0.03630018410210395	0.03655734403876749	0.035935005246489765	0.03660993578661403	0.03954113107586493
nyu_ifg	correct-	40	0.0	0.6808510638297873	1.0	0.02269656083528051	0.024727252662464064	0.02754191440435446	0.030820370513256777	0.03209541264484574	0.032040829100228735	0.031078893709775002	0.030316371798230074	0.028779916052568327	0.026957040427914553	0.023156448091549525	0.01983123134770351	0.01898416836513401	0.019783407515443913	0.021028811976620883	0.02394330447302586	0.027224385969094368	0.030918811519352746	0.035665312777822	0.03929420297008061	0.03840082205185503	0.03627892654377994	0.03489216520653562	0.03419884607282159	0.032656734317138995	0.03274050448093327	0.032515607227611994	0.032588831022777	0.032695820884731885	0.03283584256671994	0.033291913111536287	0.03512692563804654	0.03773448602251175	0.03868518075760294	0.039271826604424305	0.03896976499735853	0.036802534481756924	0.03508251291829	0.035462331464604424	0.037583859209345684	0.03761079524683045	0.03701830533502804	0.03788196081830583	0.0409709612157312
nyu_ifg	correct-	41	0.0	0.5957446808510634	1.0	0.02576257225027022	0.028195304702257062	0.031207500847106436	0.034213857207570746	0.03527077644812977	0.03487788615269246	0.033675129709676836	0.03319530050307902	0.03198637698392728	0.030060606763141436	0.025967324039582212	0.022170042909653985	0.021081393288282617	0.021748887174403965	0.022503177928729825	0.02484187401779586	0.02765619182435287	0.03142837049079181	0.036718749787807335	0.04078884983986259	0.04020516618822395	0.03881168442168077	0.038700393912771955	0.039111766440635236	0.03812140450969903	0.03815539537657508	0.03751893500423013	0.0371890707931137	0.037099039373995654	0.037064140575539806	0.037100099772776486	0.03812671112924358	0.04032091209560861	0.04144146161061567	0.04229499800115256	0.042259297853026144	0.04023204275593453	0.03840691836035663	0.03889094986484192	0.040856311822474935	0.04032067242718279	0.03912255945944983	0.03957665348381964	0.04222494264022163
nyu_ifg	correct-	42	0.0	0.5106382978723403	1.0	0.025852587570074116	0.028129467616912648	0.03095287320489157	0.034572752627993565	0.03637291369806285	0.036335596215463874	0.03559207535487066	0.03553789442324255	0.03508981837648656	0.03344757004130272	0.029605842388061295	0.02552470850431971	0.02423445696526416	0.025254368936384105	0.025887407441517334	0.027951123157468342	0.030366371170665662	0.03376982307080082	0.038707774777033445	0.04251255347886812	0.04156587643300963	0.039536041772490586	0.038792889339492535	0.03894559538078759	0.037951216029704804	0.03837626642214844	0.038394521701318955	0.03838450439436221	0.03854457997989556	0.03883055894442615	0.038788545682834324	0.0399113589236948	0.0422464961427834	0.04353179724099494	0.044714337832338254	0.04464914526836511	0.04228852954043625	0.04030039306191797	0.04066416091365841	0.0418926886184964	0.040570923351344185	0.038468826976410395	0.03845645745371469	0.04090578162561511
nyu_ifg	correct-	43	0.0	0.4255319148936163	1.0	0.025532396899091373	0.027686291698873825	0.030555806857764215	0.03395824806407743	0.0357650157433745	0.03609818778344789	0.03599338194583254	0.03645461625947992	0.03671323482644453	0.035835932283372444	0.03289685890559613	0.029917528184950786	0.02903350915580764	0.02992145797924987	0.030458937943807475	0.03290544182061485	0.03587454528866221	0.03977162432826939	0.04488421686150152	0.04861652466353612	0.04798826250945172	0.0465066572589323	0.04595671025894925	0.045314365466704525	0.04343934769356204	0.04298770603124134	0.041930694118618606	0.04090068962490802	0.04039471321777785	0.04006164844458714	0.039931439680573326	0.041203649696550264	0.04334613977131017	0.04465130010925017	0.04606640231142454	0.04618222786673775	0.044069305913860504	0.042198404232312615	0.04219208291428746	0.04313236156300174	0.04177351541584704	0.03911200250857881	0.0386086172444377	0.04083687975138702
nyu_ifg	correct-	44	0.0	0.34042553191489366	1.0	0.027695910675166437	0.02993953452054373	0.032447068575943934	0.035283203874699944	0.03689604863629664	0.03648491630617789	0.03536808046354238	0.03529922290587236	0.03499251079826015	0.03347519877548258	0.03054552372349466	0.027557080494096223	0.02694211101722219	0.028172820320346452	0.028895590586904347	0.030849378264200186	0.03343520581097172	0.03725850716851764	0.04168326489399978	0.045097015683555584	0.04462251630986562	0.04347111367094221	0.04316192142810896	0.04268776102585225	0.04087657831967423	0.04050243352487435	0.0398740649510054	0.039428997220073744	0.03914064200422974	0.038811219762533294	0.03834637922800651	0.039796816674749616	0.04247890149254817	0.044095413635832144	0.04544129492781064	0.04570887950456183	0.044168397502915034	0.043243836829103904	0.04417829798827726	0.045203904033809604	0.043672276954941365	0.040665316083601424	0.04014047942017434	0.04272426582745626
nyu_ifg	correct-	45	0.0	0.25531914893617014	1.0	0.02860215829490072	0.030803469219562833	0.03332498150315272	0.03615631631228251	0.03744493809734018	0.03706223022512574	0.03610009242176675	0.03595058551329107	0.035655273844159556	0.034013767421602	0.031067108031803695	0.027853487452749206	0.02666974801724824	0.02755854562110238	0.027946019456792412	0.029482892786651803	0.03152655744614101	0.034812398150880726	0.03888593676129494	0.042493326427789836	0.04260660726444721	0.04214552290207596	0.04224928505255183	0.04183467055947362	0.04041843512013805	0.04011461490899606	0.03926470144003517	0.03882646488127094	0.03837153483334043	0.03769108140655566	0.03685616042699598	0.038266320265109253	0.04128667358611215	0.0435954796174578	0.045739857568397956	0.04629933846762084	0.044925833189429214	0.04391660495068316	0.044364093842461275	0.04494948950849635	0.04317912706130682	0.04000929825718965	0.03937815569434864	0.041852334300440754
nyu_ifg	correct-	46	0.0	0.1702127659574466	1.0	0.027453209270205673	0.029419343552325082	0.03202137915366763	0.035401129795949345	0.037127513807790676	0.03691988648925123	0.035955000589514806	0.03604755281163488	0.03613444919779281	0.03402709146907102	0.030213761760157533	0.026834249205180735	0.02553760927646304	0.026274162166221013	0.026725209318908986	0.028342259572492687	0.030425886743929532	0.03381553777858957	0.0381999002163217	0.04209863899546399	0.04235872280906774	0.04201029717687842	0.04247913508987013	0.04209250937636811	0.040685814125558176	0.04033461703265676	0.03920787804810297	0.03869684798434581	0.03814815750090197	0.037291442948376094	0.03624771789433941	0.03762428680689339	0.04059865683138918	0.042837072850420606	0.04505060067234705	0.045504940189728706	0.04448308288450866	0.04411304070747529	0.044840165887751526	0.04536308695148314	0.04349859423257905	0.04008572694731826	0.039468006769365266	0.04195183568377956
nyu_ifg	correct-	47	0.0	0.08510638297872308	1.0	0.027699589639680878	0.029491386401088518	0.03229770813320431	0.036165329254337464	0.03821065661983754	0.038163813825533036	0.0370465365399393	0.03708140124428271	0.0373073115371142	0.035257380193785416	0.031014744158846082	0.027350942818557114	0.026418974748711802	0.027083332770742784	0.02734398286889158	0.02940463949329686	0.03215549466748882	0.0361663247488784	0.041528577610107066	0.045953227972615716	0.0460183740520136	0.04559824475875129	0.04642810307831629	0.045847435453548926	0.04393951186903764	0.043241787943721494	0.04192978983934669	0.040744020825069956	0.03979339431085745	0.038842793833778456	0.03731284935070463	0.03827518497562475	0.041128881045873714	0.04334692685387672	0.045873271948947726	0.0465690555113068	0.045011637938551625	0.04385765709046956	0.04394764360962694	0.04404824692350624	0.041664464320985056	0.037366655042521804	0.035705120524929364	0.03771968442952042
nyu_ifg	correct-	48	0.0	0.0	1.0	0.02892367691652024	0.030749737774233548	0.03374750773111978	0.0375626809038656	0.03947186748655178	0.039074023124988304	0.0378903746015088	0.03767589698643977	0.03740101389832835	0.03490125319653935	0.030160771619251216	0.026411041862591526	0.025784823200776377	0.026874743405303877	0.027164816733477835	0.029310631587321497	0.0321023560846072	0.03613568385564753	0.041994176994874614	0.04706694230233115	0.04761765109560597	0.04769732636026489	0.049222073887488844	0.04952019116805071	0.04865644402295325	0.048664431181152545	0.04760121836122984	0.046162585483077195	0.045132638992762285	0.04420761348708289	0.042737901643025406	0.04313507849888385	0.044955483826217835	0.046273590144893156	0.047901477423307595	0.048053060591580536	0.04643590891091811	0.04515657205840941	0.0452785782514588	0.04564125892256778	0.04344520387422179	0.038956738385266275	0.036843895116131814	0.038648757405626365
[truncated: 117 more columns]
