# Supplementary material for: Temporal structure of natural language processing in the human brain corresponds to layered hierarchy of large language models
Source: Nat Commun. 2025 Nov 26;16:10529. doi: 10.1038/s41467-025-65518-0 (PMC12657922; doi:10.1038/s41467-025-65518-0)
Supplement: Supplementary file 4 — Source Data [file 41467_2025_65518_MOESM4_ESM.zip › Source Data/Fig2/readme.txt]

2B: compute average per layer to get a vector of size 48. Plot as histogram with 48 bins.
2C: Plot each layer (48 total) as a separate line using the colors given. 
2D: select the corresponding layers and plot them with their colors. 
2E: Divide each layer by its max. Plot as in 2C. For the dots, compute maximum of each layer across lags. Then can use scatterplot to show at each lag, which layers obtain their maxima. 
2F: Plot scatterplot of the values, with layer on the x axis. Plot line of best fit. 
