# Supplementary material for: Temporal structure of natural language processing in the human brain corresponds to layered hierarchy of large language models
Source: Nat Commun. 2025 Nov 26;16:10529. doi: 10.1038/s41467-025-65518-0 (PMC12657922; doi:10.1038/s41467-025-65518-0)
Supplement: Supplementary file 4 — Source Data [file 41467_2025_65518_MOESM4_ESM.zip › Source Data/Fig3/Fig3BottomRightMiddle.csv]

roi	word value	1	2	3	4	5	6	7	8	9	10	11	12	13	14	15	16	17	18	19	20	21	22	23	24	25	26	27	28	29	30	31	32	33	34	35	36	37	38	39	40	41	42	43	44	45	46	47	48
pton1_aSTG	correct-	-75	-25	-100	-100	-100	-100	-75	-75	-75	-25	-75	-50	-50	-50	-25	75	-50	-25	-25	50	50	50	50	75	75	75	75	75	75	75	75	75	75	50	75	75	75	75	75	125	125	125	125	125	125	125	125	125
