# Supplementary material for: Temporal structure of natural language processing in the human brain corresponds to layered hierarchy of large language models
Source: Nat Commun. 2025 Nov 26;16:10529. doi: 10.1038/s41467-025-65518-0 (PMC12657922; doi:10.1038/s41467-025-65518-0)
Supplement: Supplementary file 4 — Source Data [file 41467_2025_65518_MOESM4_ESM.zip › Source Data/Fig3/Fig3TopLeft.csv]

roi	word value	layer	R	G	B	-2000	-1975	-1950	-1925	-1900	-1875	-1850	-1825	-1800	-1775	-1750	-1725	-1700	-1675	-1650	-1625	-1600	-1575	-1550	-1525	-1500	-1475	-1450	-1425	-1400	-1375	-1350	-1325	-1300	-1275	-1250	-1225	-1200	-1175	-1150	-1125	-1100	-1075	-1050	-1025	-1000	-975	-950	-925
pton1_TP	correct-	1	1.0	0.0	0.0	0.0129251646726449	0.015729866943966834	0.020389419556364165	0.018120695408308466	0.013873970213021248	0.008308559966372267	0.0011109549384223658	-0.00020020550126818368	0.0029241081362142668	0.004072074562760548	0.004438351635552197	0.008976313135357484	0.013736814148377968	0.016125700766591967	0.012193944469521434	0.005246546668278649	-0.0012641905652000154	-0.0018753522377138662	-0.002654529417816536	-0.002394663344533234	-0.003734669703098284	-0.003902038323295482	-0.0027896220707258157	0.002300525728677483	0.009200185827951084	0.014524303800331801	0.01840269144895295	0.021421989216163884	0.025089580626396633	0.021549991121536414	0.014368706603312983	0.009961287350443033	0.010121330058020484	0.008938909502135531	0.008545431413406366	0.015028884330402531	0.020538163227492114	0.020950107599091352	0.020994739950043376	0.01920411475950875	0.019261408430778965	0.02262450872005625	0.0241374526159574	0.025831422331758298
pton1_TP	correct-	2	1.0	0.08510638297872342	0.0	0.0024508600148566498	0.005981554597932633	0.011399065694988166	0.013508380776319334	0.013004522843307916	0.009646489244824917	0.0046869380556577986	0.0026162834112415656	0.004565212942679517	0.004170999360786551	0.0014844932692260843	-0.00032986473228651704	0.003557517173657468	0.008230876235008818	0.008087795707879002	0.006236300027296683	0.004537414932129035	0.007848591193402634	0.008950406943107168	0.0063915831595610486	0.006211789353433485	0.0032715690609815182	-0.0005236837328881	0.0005219949650636333	0.0016261415674703004	0.004468837007090435	0.010493183876374346	0.017870951820805978	0.02428167977962235	0.0244920945815308	0.018926266604445827	0.013447343424871201	0.015577957426808202	0.014911759306485868	0.01147294345516695	0.014192012543767634	0.020094802008760435	0.021251280801423883	0.01764324554162402	0.014302493549872732	0.013752379989310467	0.0172172844253703	0.02011281101338525	0.02152339047905635
pton1_TP	correct-	3	1.0	0.17021276595744683	0.0	-0.0029022926626992	-0.0013939273636452496	0.00271549345955095	0.005544790688276233	0.0077080167867218845	0.006265052726451133	0.0024146189846633655	0.001848848840290401	0.005223488881624377	0.006345546245651083	0.0046114315006952995	0.002950468632489532	0.0071163322995059656	0.012577383863158867	0.012710624075271367	0.009694823615346333	0.006796934305794952	0.007938589670597051	0.008242373628516765	0.007468513699209616	0.007865658830309387	0.0014647361075367162	-0.004767877045018332	-0.004487219309716649	-0.004308659034949117	-0.0011803017010484833	0.003951392377076366	0.008781776653174617	0.013734414657311433	0.0169248366729769	0.013677100134244452	0.008267359804694651	0.009073887239655935	0.0077912813141411165	0.005042232899162183	0.009849761683702099	0.017750982937959466	0.01957276930158588	0.012755126061178313	0.008752983860508717	0.010550620186246999	0.014873660303717832	0.01820295088853653	0.02013343416482957
pton1_TP	correct-	4	1.0	0.25531914893617014	0.0	-6.0686930969615825e-05	0.0020229650733794486	0.006735472339885133	0.010063524196066183	0.012824573738006667	0.013958059639356432	0.012043974835951985	0.012414323861440283	0.015827492471486265	0.0171560880650934	0.014995887203702117	0.011563648040352833	0.01445665520954955	0.0192583841451027	0.018446509061951683	0.01428018305561785	0.009861711569533268	0.009414303580377648	0.008495867554353567	0.009157294011756401	0.011671442239822668	0.007313183716078017	0.0031330440993270164	0.006428481251062566	0.009401230035670938	0.013614291537172736	0.017833163538028784	0.02148830642142575	0.025498754203403168	0.026261753289099434	0.019809745493820117	0.014859836891763649	0.016486390304200918	0.013656124270962633	0.009138272426380949	0.011460488016611847	0.016572352568522335	0.0155075021110588	0.006884357912662564	0.002295183337012283	0.003397584878764867	0.008239902578476633	0.011952530113723	0.0137180465691907
pton1_TP	correct-	5	1.0	0.34042553191489366	0.0	-0.0006646457444262165	0.0015107694743258498	0.007201251519843116	0.010140001913283967	0.011003936366919598	0.010755179190407867	0.009424844626944982	0.011372000666642882	0.014702310025469748	0.01419095640052525	0.010335458630722398	0.007048278067213459	0.0098269513534606	0.014468980294324432	0.01489407166039867	0.011640563154578015	0.008016014183456101	0.008400747807191201	0.009809697391225917	0.012686913148727831	0.016116302236819133	0.012946922995432467	0.009517433243230866	0.013294603596258434	0.01737383801854568	0.021891438864690815	0.025753710086001764	0.030896122161489566	0.0349682775678909	0.03276126037689981	0.0251596527356298	0.019634930311804168	0.019796517719864935	0.0158808283945846	0.012258465972322885	0.015569522289236783	0.021320109710020466	0.021630703454235605	0.01587743511456755	0.012782595460291382	0.012612127952876834	0.014966581679127816	0.014235620564173261	0.013151457417031465
pton1_TP	correct-	6	1.0	0.4255319148936171	0.0	0.006200829716458499	0.009842458519679515	0.015539126536746115	0.017233273821834316	0.015966484522912865	0.013706876946819718	0.010487106605930135	0.009888194708696731	0.010499719139521399	0.009312131567227901	0.0054184669034447325	0.0020927770682615814	0.004460187041155333	0.008069941993084535	0.008287849685164517	0.006019821518878517	0.004356504442174033	0.005749906121477866	0.009653941018098447	0.01586830987415265	0.020669270102025083	0.0182078031074067	0.01367562462586275	0.016423179667160483	0.020324360944341934	0.025135967360017334	0.03061057799196153	0.036565901222970765	0.04074945927731738	0.03811886452121653	0.029803144281834615	0.02564032173133565	0.0265809738675174	0.022330635338163467	0.017898700443139834	0.020777834869967766	0.026950874070120534	0.029305239861022184	0.026326404125485935	0.024162450481966302	0.024550053933589066	0.028006162440098143	0.028716608024187146	0.02828745560950798
pton1_TP	correct-	7	1.0	0.5106382978723404	0.0	0.014408984118219982	0.019879476513124033	0.02562086741301907	0.025783640309156936	0.022837613428839068	0.019838867293208433	0.014706921593134784	0.011717404386165567	0.011652795280947467	0.010252209174740099	0.005404211260556083	0.00108900482352495	0.003331509322761816	0.006407299362787717	0.0059548341130248	0.0037556578662109497	0.002455167319384601	0.001714200232114183	0.0026196464511067017	0.008507469751176182	0.01399287964027062	0.012394047852068267	0.00995410588528655	0.01534447394476545	0.020314661064617316	0.026749837994748005	0.034493438105112025	0.039494615248331304	0.03944681241211545	0.03456298007116767	0.027311125100360083	0.025226103310345516	0.0285636774929842	0.0256966129487598	0.022139096966131647	0.025132911651029047	0.03212391369463458	0.035937579402124734	0.03409019949588185	0.032243353027873387	0.03286288400732668	0.03680413969926725	0.038200331033001335	0.03907315961705316
pton1_TP	correct-	8	1.0	0.5957446808510638	0.0	0.01665960248292993	0.0208438194850521	0.02569643960262327	0.0256132863525108	0.019956230835901815	0.016024181493727932	0.010823781252312667	0.00724880273096895	0.006951329178648584	0.0055816048849264	-0.00037013409304043326	-0.005079876163872033	-0.0012832572601743331	0.002194268112166933	0.001028733428333384	-0.001960733754229534	-0.003367746388104715	-0.004343289340541084	-0.0044288149648881656	0.00043559940113058253	0.004970507716519033	0.006685102293436033	0.007781750849641983	0.016114644960047848	0.023703043689658615	0.03132895423274875	0.03937459379156627	0.04429680486919236	0.0445517058563649	0.03708942505650297	0.027804956507359452	0.025012286930382682	0.02709498242806573	0.023320969383951312	0.019699085674614685	0.022185251403269084	0.02855960206421396	0.03306056754955152	0.032536639925952536	0.031382341286685204	0.03173338869972103	0.035133668473114034	0.03612920659280768	0.037593968325700784
pton1_TP	correct-	9	1.0	0.6808510638297873	0.0	0.011801548063372518	0.01625104583371685	0.021988088180325552	0.022588479293655855	0.016727024978926402	0.012211424994617701	0.007701648247737916	0.004704234606405117	0.005818513106226716	0.006291002340714366	0.0011735281033068668	-0.0036896694617106172	-0.00025636590463003276	0.0017884729489530508	-0.001251033278825899	-0.0037923425756292337	-0.0037579393636927006	-0.004324708927801933	-0.005254320391342451	-0.0015622304464132663	0.0022183319628739334	0.0036405703968344512	0.005399709059037768	0.013069236760450673	0.0175790152841295	0.022963138120835735	0.030853661754789517	0.03595155617864137	0.036310972071863505	0.030711684182627767	0.024839203386534465	0.023848799491804868	0.026979348347154954	0.02338306512787437	0.018828107862589604	0.020220469566506995	0.02630046777529578	0.0313205139431366	0.031204651292723484	0.030706832495857848	0.031421813185760684	0.03480269953194747	0.03638828896317195	0.03909887702055486
pton1_TP	correct-	10	1.0	0.7659574468085106	0.0	0.008870205091466785	0.010972053451521501	0.01366719562545565	0.012701568559229966	0.00682593136339455	0.0033767653946732167	-0.0007010407725277656	-0.003261366529148316	0.00024150639977780076	0.004499705611847967	0.0028584925289471164	-0.0006041583083544501	0.0027928762848273164	0.004867275798971349	0.0027133036895119656	0.001701468745884101	0.0038835724001506345	0.004784418757298332	0.004276271587543234	0.007938172681852934	0.012133697868043367	0.015966007119217883	0.018604770360272502	0.02385406368618237	0.026393186539558536	0.031071951563484884	0.039362052395516337	0.04405575439337656	0.04280382537278657	0.035515322969168484	0.02789300217862023	0.026795748245115315	0.03000797279809635	0.0271021608274402	0.024488152902236947	0.027945194672143635	0.03569720621142143	0.042563650849174385	0.04435342532807013	0.042896410099497385	0.04241082691341382	0.04409438116468165	0.04551431837742018	0.04843309669310178
pton1_TP	correct-	11	1.0	0.8510638297872342	0.0	0.005945514885561432	0.007801154806413483	0.01130702608893405	0.011763688333374116	0.006757755128858967	0.003938770123051467	-5.671154395228377e-05	-0.002308227179927132	0.0026284858312597167	0.008555847141795418	0.008063773078457832	0.005416615283581733	0.00901940174530775	0.010746855865730551	0.007627658044993849	0.006311798001217249	0.00783869576516305	0.006692900310595699	0.004113247364137966	0.007146119987240335	0.011074635933999133	0.014592997691144185	0.017462235367200533	0.022905809159355844	0.026153700968130283	0.0330497481654169	0.04253144025977062	0.04777566216477628	0.04669852637071634	0.03742940906884045	0.028381956164037835	0.026878588492959266	0.02916595171735663	0.026098244175993286	0.02478459137582836	0.029880038814281654	0.038562643617124116	0.04549353261794647	0.04592507100597637	0.04350635678110636	0.0432592056242167	0.04577564825513553	0.04782656051989068	0.050702016599823325
pton1_TP	correct-	12	1.0	0.9361702127659575	0.0	0.005612063348281284	0.007966289734292451	0.012856581328146965	0.014843776423913232	0.009809013423531602	0.006425766232836967	0.003218742925864467	0.0009309100432575004	0.005274055989180101	0.011955554949906667	0.011526377650727416	0.008827238416596734	0.013136059961480666	0.014945874918844415	0.011740415293349448	0.010085449560570201	0.01218934665721575	0.01023981469853185	0.006605842854004701	0.008674711859822335	0.011220578978896903	0.011704690956205167	0.01169171024691225	0.017527239716056235	0.0231371270868012	0.03290446370214767	0.0432889916423539	0.04764453346289069	0.046582674380901724	0.03901048903413558	0.0312175232228462	0.03072866798819857	0.03395896039970345	0.031182574906028854	0.029676621711223605	0.03526868150037606	0.042785467636998836	0.047682846848264994	0.04630778053067507	0.04210679514781585	0.040348878914699196	0.04059417996366468	0.04055393655547395	0.04215330405498236
pton1_TP	correct-	13	0.9787234042553192	1.0	0.0	0.006528073958680751	0.010793359313517733	0.01702381541339025	0.01879156388467385	0.013736972239475816	0.011310225498968101	0.008463065990447967	0.004545903105876383	0.007806164472626764	0.013857427336220883	0.01385317327157585	0.0119277478884893	0.01550010252157192	0.014649026243817982	0.009976778119492801	0.007505593775038234	0.008999794734940584	0.006278272208174583	0.0012497364606583173	0.0014912956090014657	0.004436436195015184	0.007066715193045417	0.008939700012466767	0.015588622196934902	0.021691659519972113	0.03150030994750135	0.041655225182337115	0.04618906409889326	0.044770706716481985	0.03599331149698595	0.027439963295133585	0.026704268918011486	0.029699559956802252	0.02628169409987595	0.023896936735740188	0.028638611560634797	0.035828129054418865	0.041198722922067346	0.041484337304217835	0.0402131747119203	0.04018021378718798	0.04232589372311238	0.04527280390200527	0.04918048517252741
pton1_TP	correct-	14	0.8936170212765957	1.0	0.0	0.013736755232305968	0.016873580745452466	0.021727221983900133	0.024198894832575164	0.019981060352075253	0.018263432215588817	0.015186612441798898	0.009317027796835032	0.009971381356067283	0.0152232570734723	0.014937173122569402	0.011613607826818632	0.013720841118243997	0.0117100878630019	0.007370594102653935	0.006089003087467033	0.008771714793869016	0.007019294838526265	0.0008128996204273195	-0.0006077503180203173	0.003150897032178032	0.007930049696552317	0.011194512161169666	0.019719493012430766	0.027085731865910966	0.03649866911259845	0.0462228969458126	0.052132457931674876	0.051032152219032935	0.04301661736718249	0.035497904298704516	0.03492707177750008	0.037004714451817994	0.03358622408300198	0.030774599375909737	0.033239054851300485	0.03837452961001022	0.04421256625850208	0.04437222461163262	0.04106216413646093	0.038725802942498534	0.03823782448955485	0.039215743058920616	0.04279008602514447
pton1_TP	correct-	15	0.8085106382978724	1.0	0.0	0.015524795640632734	0.019835989048907633	0.02603567110927142	0.029476089381355337	0.025173011852946847	0.02199167392472533	0.01792210962988527	0.01111555202530068	0.01053313678870805	0.015424159854957396	0.015096039105364617	0.010767009859984569	0.011841712504417018	0.00852719613664135	0.0023962944697706666	0.0001887140632934337	0.0015647934450931829	-0.000578523393139501	-0.005225792648646198	-0.003597862925633384	0.0024912017572425	0.008333550214143367	0.011255265038930817	0.01978538781449883	0.02763088126594652	0.0370544931900047	0.046839827140976675	0.053529847452018664	0.05470636464395693	0.04862872367871355	0.04175572372258655	0.03952404728378598	0.03975404782837227	0.036402940049877146	0.033199291684433314	0.034469353633096333	0.03793008605920397	0.04249201052578791	0.04201615239534276	0.03811423545890048	0.03596372126511495	0.036780710200577584	0.0394719419895569	0.044487300601572834
pton1_TP	correct-	16	0.7234042553191489	1.0	0.0	0.01926889051294205	0.02422802503205365	0.0294029477444164	0.03254075025396943	0.028566729885082184	0.025323893042529935	0.02249276529209208	0.018378707293557582	0.018635435062435934	0.024360939589752616	0.024492411937830767	0.01926918577043415	0.019003305636406054	0.014532562756518019	0.007969612078500516	0.006334904410545283	0.009176241721344966	0.008141593425037333	0.004620684533560001	0.0059943054452375015	0.011082001088619451	0.013445187567001369	0.011686549845710735	0.0170117588396683	0.02271951795286192	0.03036549832949455	0.04013791873826331	0.04665528233951267	0.04821558233936446	0.044721098324244285	0.041469454318541536	0.04167602458628803	0.04188827784977434	0.03751322822027406	0.03489075538258655	0.03676033205418088	0.04000780747298094	0.04460910684373041	0.0460255309872635	0.044673591562656885	0.04437661220165864	0.046595027536516474	0.050574928522781615	0.05661520648624552
pton1_TP	correct-	17	0.6382978723404253	1.0	0.0	0.020967203710726134	0.023539673156609698	0.027196155097483767	0.02976195675648967	0.02523877171789275	0.02126682211975878	0.017173105654779534	0.012202204021064283	0.013474283707237364	0.021516493736293347	0.023652846300842162	0.020176624561196333	0.021060805788757714	0.0168327513125805	0.011140439450861565	0.009833410879525698	0.012381779121517217	0.01083492340779485	0.005734596468786767	0.005169689582840117	0.009954835294939866	0.012232250264440218	0.009682297187676882	0.013969420768039434	0.017661981974721033	0.022607463606443567	0.03122843933435795	0.03691224704255811	0.03707485701649385	0.0329198241617211	0.030708085117944945	0.03210365815611955	0.035532978257262315	0.03384710394198517	0.03166642591050045	0.032621850009953456	0.035918882531022246	0.04125957875025888	0.04150612145307197	0.039732430653575186	0.038845454380781914	0.04116216420223761	0.04557520454060066	0.052019482063671026
pton1_TP	correct-	18	0.553191489361702	1.0	0.0	0.021181347393022368	0.025162863659017737	0.028855052889667734	0.030206582163485537	0.024507135360054517	0.019994000963988314	0.016300162652270366	0.011586525089168931	0.011073557589507767	0.018087699714342206	0.020120519020647248	0.017725707518286803	0.02145273485934315	0.021373372013137843	0.017547201366701414	0.01698577148053403	0.019486661268248735	0.017494162273872568	0.012124180134396098	0.009543582715075785	0.012419995307963333	0.013962357402657883	0.012234813309356718	0.016622151446993718	0.0189737026224019	0.02314436289737216	0.03273412545998547	0.03902662853225918	0.037562181124044254	0.03262995774406057	0.029529176821025033	0.029891633123429903	0.03269204247370397	0.02787795654142595	0.02177667354727167	0.021175296753174602	0.02440112097684337	0.030676950110197238	0.03312704382909037	0.032052934873535166	0.03160813844646543	0.03539918675962105	0.040892436955070395	0.04813752427529475
pton1_TP	correct-	19	0.46808510638297873	1.0	0.0	0.01957304211084278	0.020222937030749	0.019510895410581416	0.019295650959560165	0.016277385731324798	0.013288855304422217	0.008142815839203383	0.0006362290042909828	0.00020408762019226653	0.007447343124350984	0.009017501222964684	0.005937818923474634	0.008343799494233368	0.006989282716088334	0.005112206695221313	0.008264234607455815	0.012675775551705815	0.012864037460195802	0.01112390482352855	0.010231230657775101	0.013417755175093117	0.016473700773768484	0.017757704215567167	0.022943656861590517	0.0247695958071143	0.02698891317210207	0.03348912538579018	0.03854019562868748	0.03625803088022148	0.029918885811764318	0.025404386271600066	0.024938375809251317	0.027765820497216487	0.0246202783580574	0.020283910858990763	0.0211886948120226	0.027566848301267984	0.037313717578936915	0.04178985805411717	0.04115514244951834	0.040628199116623874	0.04377808056290983	0.049065207814548976	0.05723419069394187
pton1_TP	correct-	20	0.3829787234042552	1.0	0.0	0.01476070624149105	0.013477943296176582	0.012212880185983566	0.012267251009328066	0.009425047338966465	0.00624331350138795	0.0018959036593231501	-0.004550154625750333	-0.004369839476562516	0.0037565683664518997	0.0069595440498659185	0.0068429497985412315	0.011226096741573119	0.010798888323332331	0.008575081952889353	0.010315990201808449	0.013153802994879631	0.011932039023359667	0.00821421268633995	0.0045815058185130165	0.005726110469487532	0.007560413441512583	0.009600371036018716	0.016151385264673964	0.019023515024735864	0.022537896959844633	0.030632963061033452	0.03715458692840328	0.036565158250785365	0.03167282100207545	0.02814126058451578	0.028311811745801902	0.03186799334702875	0.02964706672792017	0.02575478683700658	0.024113235288002254	0.027589291427414953	0.0360403815929752	0.03981975452431987	0.0400971188645943	0.0416475179915978	0.04601231138386149	0.051127221562415864	0.06153033918396208
pton1_TP	correct-	21	0.2978723404255317	1.0	0.0	0.0136172727216769	0.013755391130058948	0.014134814553897033	0.014919820453101	0.011013025352627617	0.006995157169689968	0.0018922964587775014	-0.004149730048388	-0.002417310590333434	0.005767274966893295	0.0090716397956989	0.009473574518258084	0.015724789017215034	0.016466622444836734	0.014272551517485016	0.014813593471504849	0.016224783742308485	0.015300951743500333	0.013380575678589532	0.01097046641025435	0.012175730477825298	0.013926848775889332	0.014755948561853749	0.018654749383443716	0.01966604123839745	0.02273829656147898	0.028610419284348848	0.03363750892843191	0.03306105979743245	0.028623954634892767	0.026209981814444384	0.027311264123063134	0.030810427258521966	0.030005060267406597	0.028417384635017168	0.029600039942377615	0.03622586777873708	0.04450582040446105	0.047526686817964285	0.048306904459863985	0.049366457868908774	0.05332787952814824	0.05963064776704999	0.07074531312630074
pton1_TP	correct-	22	0.21276595744680815	1.0	0.0	0.015008136710610733	0.014823398621651834	0.015068108734404598	0.01571847522900367	0.013917170137838117	0.012071615358808567	0.007490215067530316	0.0009102122930777987	0.002335099274782983	0.009780500069902684	0.0117834920684226	0.011575733617392066	0.015992996732366784	0.016703563066605837	0.013882820263526668	0.014497947692583049	0.0154260193778291	0.013149743143845918	0.011169226907361765	0.010141077428863799	0.011231055914784368	0.010387790278436015	0.008003025038824066	0.010300355275147602	0.012546132481103383	0.017621103921583368	0.025137449999683148	0.03162093588972734	0.034340732329949934	0.03217720826665015	0.03041780793251367	0.03191696587681237	0.03590368925955235	0.03507665939818685	0.032348952398067995	0.031905754408596755	0.03494556669172145	0.04101979677323783	0.043423387793826214	0.041706336065788024	0.04072934165376798	0.04234389545250267	0.047410323001613686	0.058995921703942945
pton1_TP	correct-	23	0.12765957446808507	1.0	0.0	0.008001310123190983	0.007666690002969549	0.008745290605070183	0.011369753299852133	0.0107137608061242	0.00926573843263597	0.003578913576559433	-0.0031152747800181333	-0.00153162457842565	0.00597606293172945	0.008411398460213585	0.008796080089996753	0.013380964446843918	0.013700630142864267	0.01140432896983685	0.011519669645796468	0.011866160443481282	0.010043819869608216	0.008373311352021467	0.008348435024335936	0.009530196186819715	0.009760030300765516	0.010312824729226752	0.014682089321000966	0.01684353883459128	0.021318430001041486	0.028474671763138986	0.03420536135018245	0.03591098644992497	0.03131940132400255	0.027334057715721134	0.02693358532201955	0.029416872222078134	0.029666106291718897	0.028801204515213102	0.029440339599320603	0.032336255415591035	0.03719191537767124	0.0384170538470081	0.037437756968451696	0.03715705866828132	0.03800085414400425	0.04222428617947263	0.05249029725522586
pton1_TP	correct-	24	0.04255319148936154	1.0	0.0	0.0090534356810589	0.007097611544884399	0.007472116052515551	0.010926221087125957	0.013186137387046234	0.0142007935957122	0.011370355607365601	0.007428120124888332	0.0094953309718344	0.015611093640678546	0.016296711016412217	0.015097600049730783	0.017286225985302953	0.01609338596240222	0.013220748918581817	0.013317816660890233	0.015178135386581066	0.016671197086695518	0.01699546376811725	0.015385566824474816	0.014996072508822018	0.015929817960552563	0.01574602056677885	0.018036114765891564	0.018810252558921815	0.02216720763961937	0.02901509306514083	0.03587360965493366	0.03832296829761489	0.03321087516704382	0.029394978583740405	0.029747012077596446	0.03335228604329343	0.03422881081587942	0.03510676511323051	0.03688603587063305	0.037911622627607375	0.04069136698231121	0.04097179442731735	0.040007300964713464	0.04038820437491942	0.041798633429337394	0.04471348609009076	0.05338118340185869
pton1_TP	correct-	25	0.0	1.0	0.04255319148936154	0.0144230801192878	0.013531489118271766	0.014432350807087784	0.019133613780091253	0.023521607626808234	0.026853939955279727	0.02486140917128331	0.019778110575349516	0.0207363958905895	0.027824787601960953	0.02921838938789963	0.026522168195203217	0.026278546895082286	0.023014486966826498	0.019958025903494898	0.019318651467866498	0.019744102163562066	0.018140276214626553	0.015043229315047266	0.011506742518964547	0.009728438993793534	0.009784320567073967	0.010334509531827634	0.012838455295000781	0.012003500602473849	0.015049092436847983	0.023135683067925978	0.03146101749241959	0.03487862299270015	0.0291347905499663	0.024257223089992785	0.023963866877431794	0.0275116802456218	0.026123378922365437	0.023261686549623833	0.025214125803157152	0.02814965222968097	0.03385794205076362	0.03736206659108397	0.0372441310130884	0.03746595918112767	0.040695583038514296	0.04717313911955421	0.05700097559638958
pton1_TP	correct-	26	0.0	1.0	0.12765957446808507	0.004680896114351032	0.0034536257265663337	0.006952566314386251	0.014026093046956766	0.0184750557981243	0.021482029517508484	0.020392869757103835	0.016896965146721916	0.017897174377969668	0.025337061520514903	0.026658548915919584	0.025541789713778486	0.029079419002775813	0.030154365871695118	0.028441733243129003	0.027452598997432087	0.028159494538333635	0.025549201739863914	0.022153569867051734	0.019156223834164602	0.01916353253440435	0.018591226246896318	0.01744505324700765	0.01853566849959325	0.016414567305761348	0.01831794840484635	0.02558997677455128	0.03339797120391264	0.036524595687903394	0.03093028437859888	0.023989385688474047	0.02070454544066403	0.022524900004037413	0.020812622236291652	0.01651464644969118	0.017803383526390836	0.021826174002092417	0.02641500877135371	0.02855080166225335	0.028976734014569214	0.029457619829248605	0.032172732312917215	0.03943243742421056	0.05018408268143983
pton1_TP	correct-	27	0.0	1.0	0.2127659574468086	0.0052509168698944494	0.004548760274685884	0.007689116666851632	0.014150871191008668	0.01822202806648885	0.021071774109262132	0.02026358136211175	0.01603601063075873	0.016510308535058697	0.023597733831516147	0.02487595417066781	0.024063616890955198	0.02832650346538715	0.030047812051769193	0.026393330575493684	0.0236298072639404	0.023479059028174553	0.020402760901745535	0.016454554507119117	0.014242152613213413	0.014664594013429516	0.013519680755951467	0.011630614769619782	0.013245860743610118	0.012033139899238668	0.01427972073133295	0.022241071676662078	0.03080641040393047	0.035282448278932683	0.030178333027826933	0.02443656457828197	0.02287020078771253	0.026237146553488733	0.026743158730895097	0.023224999044164835	0.023421592582699668	0.026307512495297086	0.03072617020189977	0.031024461577743634	0.030104219009469264	0.03166422594782218	0.03496534332029398	0.04181198196423302	0.054246314773799605
pton1_TP	correct-	28	0.0	1.0	0.2978723404255321	0.015363624686945685	0.012988165531153015	0.015148656676851684	0.020758750336094648	0.025721192513466603	0.028971599899327797	0.026865384531374284	0.01969216735031455	0.01884840815584695	0.025895802053706184	0.027032051031175525	0.024479732672080798	0.02624360488143357	0.024910853514261814	0.019552296455749834	0.015634807661798502	0.012507116091463483	0.006594124143411148	0.001414583842862618	-0.0012630503703990488	-0.0016110964359511322	-0.002282638558136034	-0.00015185274423788175	0.0037473905177352333	0.0029716506009309016	0.006697398509348833	0.015388762731491682	0.025597982794458563	0.032674645370745665	0.032116798477216595	0.029116733360766405	0.0283777902957033	0.03277831279211867	0.033698658017301604	0.02906867418383176	0.028225837625152798	0.03117855643016698	0.034595510481284696	0.03498806951495322	0.03445835255131397	0.036561415848754795	0.0398239969391225	0.045534228846940646	0.05720900658585209
pton1_TP	correct-	29	0.0	1.0	0.3829787234042552	0.018164059514280233	0.01758321475450188	0.021971732926317017	0.02852787142787705	0.03410047087871627	0.039295772283315454	0.03922749641111202	0.03276249810491599	0.03091463341405415	0.03595560543867863	0.036313533472428515	0.0343495594478219	0.0355955024873953	0.032684121128450434	0.0274986479732942	0.024488046504954484	0.023429482890254785	0.019976754761727916	0.015720199604571616	0.01199017983908405	0.0113165539705325	0.00936129301664585	0.010067191475725969	0.012921153038207319	0.011849799253864502	0.015401680462927453	0.022933001185948567	0.030785703872077064	0.036895633787234115	0.03805306042457542	0.03434247002149902	0.031192059027264265	0.032190695043848735	0.031558883076218104	0.0270098514559212	0.026091060945817684	0.02864966138231732	0.03209660335207678	0.03205863027107273	0.030575009208561515	0.0326980402045316	0.03603844788402807	0.04203160443651768	0.05407055526681722
pton1_TP	correct-	30	0.0	1.0	0.46808510638297873	0.015570937463629766	0.014879180138833431	0.02082469089886295	0.028301500848886902	0.034239543907650195	0.039528360669051334	0.04057172864602162	0.036697822426708	0.03575217828645361	0.03945686208899896	0.038318310971658116	0.036286511899858355	0.037348648825516854	0.034302668053237916	0.02907490460879882	0.026136221417186033	0.0245989069197671	0.02006002015310372	0.014623638300390034	0.009517042390372868	0.008156026161845284	0.006626985987214566	0.00790311892572	0.011409763683080483	0.010991186580213683	0.01481177230036125	0.02369596656944385	0.03322595992828498	0.03924462782541984	0.03802499671098055	0.03271238726021535	0.02853728468281208	0.028862791161895118	0.02798890620169958	0.02412526594964595	0.0233433648519716	0.02493780288213802	0.028414932617632213	0.028850090762548918	0.027940106026531002	0.03127189313152643	0.03575556677331073	0.04193820041416186	0.05429218099604503
pton1_TP	correct-	31	0.0	1.0	0.5531914893617023	0.014391184515604684	0.012794312195072119	0.017948632452153102	0.024435442856356068	0.030070355013904353	0.03574051194100535	0.03694303804229943	0.034111737775905385	0.033138335821148134	0.0376339994920997	0.03778085555108875	0.03579696672818887	0.035846306206222006	0.034073236726328414	0.030678099309993167	0.02867057847176753	0.027499604469548345	0.022411579669437753	0.016497239179914833	0.010973103392073585	0.009738743243685817	0.008201432404997665	0.008903849717222669	0.012175469077680834	0.011358161054833019	0.014046762647676084	0.022391347146673363	0.030751549214305382	0.034737846164862585	0.03312349966332609	0.028539390533668284	0.024332396736877333	0.02405759108261547	0.02216852769298985	0.01672827590230265	0.0150862548033973	0.015617861314638234	0.018056148414157185	0.017916578916856885	0.016060318590632085	0.0167680011938838	0.02018923491545043	0.027966769394576884	0.03979146655795002
pton1_TP	correct-	32	0.0	1.0	0.6382978723404253	0.018981014206349383	0.0172850211445993	0.021911163242940068	0.0286982084799495	0.035355674241708365	0.04176617207942095	0.04450058127074127	0.043093851795304415	0.04242909243210904	0.046269967953762925	0.04615510869753737	0.04299178794355729	0.041813313241012035	0.03864312442308442	0.034343223503039116	0.032894859679888984	0.03258769361852767	0.027049138876634033	0.019864849520039765	0.01264466512324105	0.00979685947367435	0.008891745246166151	0.01003417470874355	0.013364413800164435	0.01329604582265155	0.016736205016897817	0.02522654292322003	0.03445147275376237	0.038898429768671965	0.03489003339793175	0.02876825934327085	0.024514255726104366	0.0249057041806325	0.022928272113168016	0.017329793858898584	0.014814453543270031	0.01528539667959635	0.018268227616123248	0.018833242791701617	0.016091879217345017	0.014993424638087866	0.017479783169533466	0.024947605853412564	0.03660890735469685
pton1_TP	correct-	33	0.0	1.0	0.7234042553191493	0.02296203612090515	0.0207141118073615	0.024924472909250695	0.03125989690443285	0.037259275167810184	0.04255771254503676	0.04359788653826138	0.04164503864857655	0.041201164484439584	0.04602731184328199	0.045661301384274156	0.04133219622067052	0.038971709448202996	0.035085698309178834	0.031269560549922304	0.029579320790469304	0.028543800841025164	0.02193276709174265	0.014213859146771785	0.0071685755438891	0.0038086469476913657	0.003111236777912163	0.006410951155820017	0.010771077850995616	0.011879026983243784	0.018002444744051865	0.028143770150793956	0.03810443669561627	0.04253645824719688	0.039297884645294184	0.03327280118032805	0.02928368162064628	0.0281434480416812	0.02466462079061212	0.018260660690133063	0.013987572945397217	0.012504015443994184	0.012319202385984352	0.009737158264757483	0.005584734441376134	0.004629761326339417	0.0063940339300002655	0.013546505602988215	0.02671613176165755
pton1_TP	correct-	34	0.0	1.0	0.8085106382978728	0.02488776469419475	0.023160469065523815	0.0265367163183504	0.03153699965941376	0.03504430414558027	0.0382200226705596	0.038280966734415105	0.03524318563921263	0.033310803202011297	0.03731702421649457	0.0364977854374928	0.03180111900000723	0.030250285644550068	0.0277814313960825	0.02421378903941382	0.021987354484884685	0.019856829255125667	0.0124787046258078	0.005285398249811619	-0.0009792927686355125	-0.003480269866846334	-0.003164691068002817	0.0008790471207369832	0.005706266630760799	0.008389752890809834	0.015632110844452134	0.025505432463662315	0.0351408575871295	0.038069054042329124	0.03485383640920118	0.030630224711134916	0.028018127945048283	0.02741000338023415	0.02452523702166723	0.01827224848155495	0.014013876023963034	0.011930868412822032	0.009897270015662017	0.006883419681083449	0.0037745559522955503	0.0028699096118456	0.003277080171651448	0.010504162521678587	0.02443257037090968
pton1_TP	correct-	35	0.0	1.0	0.8936170212765959	0.02632483637404535	0.022036362115370845	0.023741453519549482	0.027313223630831916	0.028916565212022113	0.031234909677399683	0.0310562093184709	0.0272990758873566	0.024599641677195788	0.028733319982087297	0.029208471114403303	0.02559571956628053	0.024617103582226952	0.022719448388469482	0.01938731531177015	0.017325334572625133	0.014276233433257117	0.007344577632241001	0.0006295302775823826	-0.006514363232129782	-0.009176228293331536	-0.01082549974846872	-0.007763507392152797	-0.002442601500729783	0.001448635188434317	0.01051582739782105	0.022238799511769564	0.03246734493810973	0.03558815011050073	0.033577227435123466	0.030561557925774363	0.027849941002030833	0.0260176163857302	0.02203327532375557	0.015872313182753336	0.010888636534873949	0.007216041783667051	0.003661293589473033	-0.0013676803913070332	-0.0046096160412786346	-0.005699492737044833	-0.006245730018328284	0.0006216312404358331	0.01564898915932265
pton1_TP	correct-	36	0.0	1.0	0.9787234042553195	0.019309939148719184	0.013043061035417384	0.012426378990339599	0.0156957225143744	0.018676331820761	0.02203320839804702	0.0229768376538242	0.020792670734616565	0.018551269813602545	0.023583069280189883	0.026201860103415717	0.024188301881445096	0.0250534474250122	0.02460808123792205	0.02044283062636135	0.018598979053522716	0.018330730189286586	0.0129448782305703	0.006378638059465383	-3.522899670643382e-05	-0.0021232371805207837	-0.004436085922801066	-0.0032024212472707846	0.0007227392008206674	0.002867827556054251	0.01049301309342405	0.02121328532400255	0.029720953111915537	0.03322461299725905	0.03161304331047573	0.027845882747261002	0.02398241907766813	0.020881621235198086	0.01681028233012775	0.012202745643647516	0.010260858915539649	0.0075711965695301345	0.005776435654693633	0.0015826898067477675	-0.002064857208886267	-0.002229111751594799	-0.000854716414895333	0.006363173297364498	0.020422528650175503
pton1_TP	correct-	37	0.0	0.9361702127659575	1.0	0.022686686793325517	0.01708667056170565	0.017286015989549666	0.020684128723648814	0.023991199062617402	0.028485351304964684	0.030295349613853814	0.02862748048683035	0.025902373082581833	0.029654592678624817	0.030710040051576317	0.027842595891629653	0.02787369478162635	0.027184906708447417	0.022836536398224583	0.019214299968238636	0.016963182238125433	0.013810943050174001	0.010538123913876018	0.0037323864904817675	6.190348854903487e-05	-0.005077143422583568	-0.005496056995224332	-0.0021843368699666337	0.0007364192923352483	0.008457705894501349	0.019148548259425417	0.02827445531379848	0.031793175715176814	0.0311996681702229	0.02850655155037207	0.024861657447330782	0.02188477044534635	0.016694861339652783	0.011714555383150735	0.009517737279441883	0.007135021088656334	0.004217759722465966	-0.0001437865926417851	-0.00235919835278655	-0.0017722158211870502	0.0004935557633565674	0.008311336921568368	0.022284349091860698
pton1_TP	correct-	38	0.0	0.8510638297872335	1.0	0.022474725915297752	0.0173875600925997	0.01890248235604328	0.022504503680045803	0.024451410552645547	0.028157302411821128	0.029397628666587253	0.02660264620630183	0.023257578961053613	0.026599349563120548	0.027095134731092745	0.023691690105420136	0.023029270231071864	0.022120000566536718	0.018523167895233485	0.015529444249033617	0.012712147948545185	0.00829815760146165	0.004325357382816601	-0.0022469153143369843	-0.004945496469770717	-0.007926949890592783	-0.007678029362746496	-0.004697196980234684	-0.0014763095074954644	0.006636806287162133	0.017400569777415147	0.027000013454777747	0.03129183668284003	0.03168448895677052	0.030384488949147734	0.028788917282695833	0.0266218232118844	0.021775138969501052	0.016906651486405883	0.014513427725928568	0.012507547990801766	0.010762719453640483	0.006651360545699849	0.0023381909136206166	0.0010882656724313167	0.0024148185564311503	0.010204101751821968	0.024745226692044018
pton1_TP	correct-	39	0.0	0.7659574468085104	1.0	0.02220805518118782	0.018505002667989934	0.02129524777759152	0.02491322836574535	0.027013672196960797	0.031839906364022716	0.034231899519804	0.033177022986029515	0.033629663020063795	0.03794514188404562	0.0382780249789194	0.03616434378940477	0.037039841787861676	0.035179935321788265	0.030148235839724934	0.026064115920156297	0.022249196534998197	0.01664532681575935	0.010694814216454634	0.0031225641469547	0.00021519138894298575	-0.0024923960906645675	-0.0029260221391843176	-0.001262556699595316	0.0009549146042541987	0.008583242453610564	0.018864799592807582	0.027511084817582566	0.03030154157774195	0.029776355938425467	0.029301468435309633	0.0292217402317885	0.0278101525091831	0.025301691563143033	0.022986047291561517	0.02071622149743695	0.01836857930539405	0.016808110233452033	0.011688645225158683	0.005655047153500269	0.003543860980458366	0.004617231727341801	0.01231411446988725	0.02742561525119037
pton1_TP	correct-	40	0.0	0.6808510638297873	1.0	0.016221890406431683	0.012916454095682284	0.0163986420314846	0.020788028826881383	0.02379591430033955	0.029728728708224933	0.03323275826672226	0.032964480643522046	0.034001151404088714	0.0393052156601584	0.04074798280563336	0.03927101788875425	0.03958392138428353	0.03624877807647164	0.031430907034225374	0.028611601830395402	0.026102084445035284	0.021919065743471865	0.01706925532252022	0.009799198169156167	0.006329381948937317	0.0032083723311187337	0.002961484687700397	0.004345199070911281	0.006965774967418517	0.015605227865964499	0.026799288093099866	0.03613200739604843	0.03968627257795205	0.0392723377569685	0.037574447459644916	0.0362806749829512	0.03344296658551212	0.030348516787459753	0.027462997814612148	0.024637961638948866	0.022262548381635234	0.021004790991124036	0.016451747048567732	0.009634914800844866	0.006488517139900034	0.00652031408940855	0.013629593957079016	0.027641725327719035
pton1_TP	correct-	41	0.0	0.5957446808510634	1.0	0.019400559854534715	0.015575792470584217	0.0180977771614245	0.019596144535123653	0.019492588018048384	0.024552778600866715	0.027999377643943068	0.028500339132035767	0.030705858370904313	0.036855790984878296	0.03948907442385267	0.03935438559602348	0.04134045803090205	0.038479114344034754	0.03374891661836096	0.03042857951882265	0.027223614417427	0.023207361220835235	0.018278199944202232	0.010266169362809566	0.00563183379933905	0.0012775093482579167	0.000959939493538149	0.003245269954612483	0.0067868510024091345	0.015455431339720565	0.026260317761279465	0.03489099570401613	0.038284103060814416	0.03839866333854868	0.036893138588557965	0.03565873153418758	0.03393357892704165	0.03200380602828717	0.030813652729009888	0.02966672474478385	0.028063170822302697	0.02586561302316225	0.020146479146455284	0.013143098098053281	0.010566949455776832	0.010667700982110534	0.016502003644821833	0.029229466820735905
pton1_TP	correct-	42	0.0	0.5106382978723403	1.0	0.020355003646569735	0.017703248307866667	0.021595875711796667	0.023460357309232734	0.021584345243922082	0.024178425229068715	0.026234635393051698	0.026173633274070216	0.027427286623012984	0.03315941795715428	0.03686293862083941	0.03803816104945632	0.040360617493091985	0.03741593297847905	0.0335387209750355	0.03159947430886382	0.028468974508174347	0.023400183266089048	0.017913880821313	0.009792428827070583	0.0045781485875919835	-0.0008531043532596982	-0.0022595482500524975	3.366356529963382e-05	0.004723273703440568	0.014490173855234349	0.02620511797485542	0.035570236710422753	0.0392471043989545	0.03924471025181204	0.03817491025880918	0.03730011687761982	0.0352246312964609	0.03282247360724482	0.03125229423390697	0.029907821739055717	0.028608428385020465	0.026973053907204197	0.02144507911593395	0.013831861904550137	0.0107236144669737	0.010201377741912215	0.015437741939032351	0.028355510063136552
pton1_TP	correct-	43	0.0	0.4255319148936163	1.0	0.016584780910024532	0.015256513342535366	0.020734768872773836	0.02426197281360477	0.02469080624498755	0.0293839258775138	0.03365381531017588	0.03554196261727142	0.0374103093014429	0.041925512173280895	0.0443382866396487	0.04550358792992318	0.04680865711056401	0.04171182719065685	0.0366155800205824	0.03501175869497567	0.034045992794291734	0.0309747089974776	0.025733246451568086	0.017129063767873633	0.012052165952533401	0.008661377660376184	0.007987938641928384	0.00889936593818535	0.0119315604039099	0.019988791340428618	0.0295783024323982	0.03600763627855958	0.03780945437219605	0.037512411552172685	0.0372099325572012	0.037189733700361716	0.03644347094161985	0.0349927376386567	0.034579111809422254	0.034495756394251544	0.03366659678451858	0.03227160750596073	0.026793623775391403	0.018784447735523565	0.015325038221688368	0.014405018203064534	0.01877222994182093	0.02976165595874605
pton1_TP	correct-	44	0.0	0.34042553191489366	1.0	0.0164658461468221	0.01377967809909742	0.0180601924355109	0.020359337747720817	0.019802823858355984	0.023527515023162967	0.02770441882665362	0.029900233893702718	0.03126222537609875	0.03602519216689318	0.03944134677996482	0.04157747218811387	0.04308259262011945	0.03743327502773628	0.03205649048416174	0.03058377370174488	0.029441761044049847	0.027361891906359015	0.024496107672198602	0.017203027277206316	0.011982314244447068	0.010017094776363018	0.00980774477465395	0.00952790846845255	0.010681843898111281	0.018079591217729934	0.028093374198671733	0.03399116770785055	0.034958419670446154	0.034153726242326606	0.03468798802523888	0.03493012653389347	0.03394671784607327	0.03219727595549903	0.0313219310512639	0.032620947385960435	0.03340378270577878	0.03235313465529462	0.026437913027656884	0.017823507299488613	0.014474319868203819	0.01481149550813743	0.020762152207367414	0.0311908978767238
pton1_TP	correct-	45	0.0	0.25531914893617014	1.0	0.017622978959727167	0.015768117407829168	0.0206739133801521	0.023393657771670753	0.02344306565534705	0.02811667222630597	0.03208968311889722	0.033592565967078936	0.03490174401715629	0.039903145514217885	0.04333030883925365	0.045717669379014135	0.0471711317533361	0.04106722096577811	0.0360631508576054	0.03589208167205662	0.03471831311539852	0.032533741088606204	0.030137943772419597	0.02227796014168475	0.015928339864278118	0.013336183220868098	0.012831677131899333	0.011420207635294966	0.011381393997814066	0.018489752561433218	0.028745702192836634	0.03449489807936138	0.035017736296315466	0.03453734340913844	0.034578981023500634	0.034208618807762416	0.032953171908808664	0.030952230054422783	0.02986713617125859	0.0307673753493139	0.03161833603252268	0.0318421352737143	0.027428577031156864	0.019493686628570733	0.01657661382066185	0.01849378181747083	0.026376530620954852	0.03718353020398273
pton1_TP	correct-	46	0.0	0.1702127659574466	1.0	0.01682863755723775	0.014541555505064085	0.01928912753019177	0.022714077116882798	0.023187077717071486	0.028314275187064364	0.0320182676105282	0.03318343030731046	0.034403667897474455	0.03819751249655227	0.0406822177286013	0.042476540840959066	0.043375086241747685	0.03724184676384778	0.03261780618552623	0.032564051926640684	0.032067227708053085	0.03018939299610667	0.026810484989640917	0.018682539106892864	0.013422317838595535	0.012374412560450817	0.012880044564059084	0.012339224759659567	0.012879430751128336	0.019693775229744564	0.028488279928939066	0.03376257713523061	0.03449168830910763	0.034226729830620195	0.03364191952070402	0.03361606843747555	0.033708878329369585	0.032002787942157614	0.03079141738015125	0.0314625575015183	0.03230714422801772	0.03349106567845778	0.0308910113283301	0.023769160415392666	0.021065874487963137	0.023372126133626932	0.0303792603863698	0.03992188959858761
pton1_TP	correct-	47	0.0	0.08510638297872308	1.0	0.023209709549778152	0.021914969744833784	0.026062761350167666	0.02778381546718747	0.026342602867612586	0.03000501434261935	0.033433728938001464	0.03455269568861895	0.03436184182417892	0.036030172819596105	0.03815948527886558	0.04040908130146093	0.04164902303608672	0.03528324090298772	0.030203593593007963	0.029494926861589315	0.02887755438273165	0.027373270028910563	0.0237788111343277	0.015001906164176834	0.009697835858805317	0.009685608122075083	0.010988442192901035	0.011465317827959919	0.01316265135113995	0.019627015534076583	0.027650833952577364	0.0328018533489118	0.03325435370973196	0.03173190469618345	0.0302699831785667	0.02826348235686067	0.027177043496758813	0.025328015085231786	0.024232367653046438	0.025772332210270418	0.026813915289698256	0.027661338966557415	0.026091671096326218	0.02058896612885465	0.017926326247281583	0.019154203031475203	0.024632151353319767	0.033166685027426014
pton1_TP	correct-	48	0.0	0.0	1.0	0.023992610995440533	0.02431335906630805	0.0295470815598806	0.03189345165774598	0.030463323951760934	0.03428534970317365	0.03801664049052582	0.038766085294600884	0.038071928183921716	0.039803651134839135	0.04176274200066928	0.04394800046602043	0.044706842261573586	0.037994869884689704	0.03266188715500258	0.03198962005286192	0.032216883026010563	0.0321452895951209	0.02953893471376105	0.021843227510257652	0.017077824296415817	0.016598440139977532	0.017519925733439197	0.017638200601329115	0.01896481332025685	0.0239747364029028	0.030562194602918185	0.0340088468216629	0.03327937748883392	0.031075618249663317	0.02887201602805432	0.025849534762187886	0.022953228458807786	0.020294416124757384	0.019462649497047835	0.022449491109999387	0.024528460831513416	0.026586597615601632	0.02626124537303201	0.021730035511188402	0.0190642271553395	0.020039023765100354	0.025286633326115786	0.03407323205326928
[truncated: 117 more columns]
