# Supplementary material for: Temporal structure of natural language processing in the human brain corresponds to layered hierarchy of large language models
Source: Nat Commun. 2025 Nov 26;16:10529. doi: 10.1038/s41467-025-65518-0 (PMC12657922; doi:10.1038/s41467-025-65518-0)
Supplement: Supplementary file 4 — Source Data [file 41467_2025_65518_MOESM4_ESM.zip › Source Data/Fig3/Fig3TopRight.csv]

roi	word value	layer	R	G	B	-2000	-1975	-1950	-1925	-1900	-1875	-1850	-1825	-1800	-1775	-1750	-1725	-1700	-1675	-1650	-1625	-1600	-1575	-1550	-1525	-1500	-1475	-1450	-1425	-1400	-1375	-1350	-1325	-1300	-1275	-1250	-1225	-1200	-1175	-1150	-1125	-1100	-1075	-1050	-1025	-1000	-975	-950	-925
pton1_mSTG	correct-	1	1.0	0.0	0.0	0.00678493874136569	0.006115848323348024	0.007230669366384454	0.006921750633574285	0.0036145600454368823	0.001775665867625889	-0.0011593144046372894	-0.005286081904170258	-0.005019711647944343	-0.0035671216690400633	-0.003681389457965506	-0.0021144724165197016	0.00040299757031632844	0.0017538142235125932	0.0014539784978089896	-4.103178948545385e-05	-0.004344503788479625	-0.011026791324540637	-0.016597350224585024	-0.02102754042598883	-0.024691471827354792	-0.02776354049672791	-0.028163072550405396	-0.02521732548827137	-0.019167350491749925	-0.015543815479083057	-0.012302151166857869	-0.0073344999312842446	-0.001963967511505398	0.0027923518029030208	0.007950815993865771	0.01260777899258841	0.011405240915949145	0.009516290061969865	0.008747473135529645	0.008255047601887581	0.009897098219500857	0.012348970338478196	0.014869859611341615	0.01581629023774194	0.016524340573633497	0.015412953095798704	0.014573149682870259	0.018308022083736105
pton1_mSTG	correct-	2	1.0	0.08510638297872342	0.0	0.01826086641433722	0.017487382134760213	0.018104656070564575	0.015613352127661734	0.009579028979695606	0.004784738848253893	9.534443800957555e-05	-0.004109449047130289	-0.004339707515437443	-0.003743208314742704	-0.0052589078691041265	-0.007349161640890429	-0.006794067011790986	-0.005240070856237449	-0.006417276195698998	-0.008730583807450079	-0.013111213532328652	-0.018994932619921183	-0.020785438743236132	-0.019606945425278275	-0.019356525340234774	-0.020646367000979448	-0.020381365621135676	-0.014945673692018031	-0.007400483790175118	-0.004033356830832714	-0.002874874870341351	-0.0005851551341430869	0.002869734796965926	0.00663266661900678	0.011316643832642925	0.015346595956665906	0.015170164275637816	0.015974736043790995	0.018075858369823415	0.020144682509805945	0.024204377452989218	0.029149987163770503	0.034600267642425	0.036351621572329386	0.03576058088648491	0.03396153270608842	0.0326335597365214	0.03339613602198579
pton1_mSTG	correct-	3	1.0	0.17021276595744683	0.0	0.006700882601432873	0.006136937775376167	0.006716663506127143	0.004984154004131989	0.0004938465829742034	-0.002610710475245235	-0.005107104087782542	-0.006269529116271058	-0.004006180890182165	-0.0013514134220270631	-0.0007218738974724109	0.00010032829607928988	0.002532199453768829	0.004687876476778665	0.0040823519640182096	0.0020516749728602107	-0.0015446956691175181	-0.005894787276743461	-0.007421990693034991	-0.007189545510204069	-0.008293619096115546	-0.010150327621428973	-0.009639398369723981	-0.004454915843354535	0.002837496057602002	0.006256077000826876	0.009231828305354586	0.011899370759175605	0.015436989964548063	0.01990767937867524	0.02574834133488187	0.03125513150324403	0.03161691954705374	0.03272515714138619	0.035451183766357766	0.038337912975448585	0.04218695061469484	0.04630902293743193	0.05062854769859793	0.05167269379063798	0.05024195974460357	0.04754117895832534	0.04558642141719778	0.04583695498145437
pton1_mSTG	correct-	4	1.0	0.25531914893617014	0.0	0.007385250429718544	0.007251460733063215	0.007582875975923171	0.005247479628857707	0.0005510760369178138	-0.0029193361460211863	-0.006671171427961292	-0.008424078625475827	-0.006502124898903824	-0.004209569352340089	-0.0031981218619530215	0.000150496691672536	0.005509708357411472	0.009775572549276487	0.011866303900796503	0.012907867439309542	0.011979993606567915	0.00908223352445121	0.008277129122361561	0.00829408015920568	0.006647762684303614	0.004233092736383013	0.0050120185906157065	0.00947299836143603	0.016588412642642263	0.02170704575548201	0.027282835045394378	0.031817836068950105	0.03631372038565212	0.041929840400242425	0.048571072210972774	0.05420549270442546	0.05406059339331699	0.05405674620378269	0.055161258966455476	0.05624714115373342	0.05947817611143202	0.06294139781228768	0.06596236720863413	0.06644432728501225	0.06558517184447096	0.06312878985056593	0.0607189619611521	0.06055642614411238
pton1_mSTG	correct-	5	1.0	0.34042553191489366	0.0	0.0060136305166690555	0.006721138216064013	0.00833439926034563	0.007161414420090438	0.0029769543315950084	-0.0007890096491225086	-0.005136458284740631	-0.007294927927050904	-0.005529122492803268	-0.002787502955400404	-0.0007187519451451766	0.0028175772068541353	0.007884786903152896	0.012883241237007733	0.01572421958409873	0.017515485272619983	0.0179642981954372	0.01606974921297892	0.015725513137732867	0.01661298408503857	0.016255702063900045	0.014451003763241151	0.014977417288841237	0.01940901005593407	0.026974539895157808	0.032449429687691204	0.03701327031172334	0.04096627691912364	0.046466406482516195	0.052346262222939456	0.058435511923168974	0.06411319076571755	0.0641529436321328	0.06279510023357848	0.0619511930830779	0.06133876967500125	0.06355447000332473	0.0665397268606221	0.06905781347304749	0.06901538828044601	0.0683072306066091	0.06685495114268321	0.06579148434289118	0.0667639594851189
pton1_mSTG	correct-	6	1.0	0.4255319148936171	0.0	0.0074936727258415586	0.010044427258857142	0.013573501272171731	0.01447791133349913	0.01256477087132232	0.009500862450891356	0.005844879697643375	0.004773015394170554	0.006927420864457745	0.009871508899703868	0.012354670256621514	0.016086371597536654	0.020955320005811077	0.025950815856920932	0.02903167926264214	0.030687969363691402	0.030447321083795352	0.028206253387926306	0.02747518838420791	0.027232822674748847	0.02582848728389267	0.023960026321938506	0.02456730872136286	0.02751890681217173	0.032939440708441244	0.03740726493844292	0.04270011825354315	0.0487041701435602	0.05655374867381072	0.06463958856731787	0.07271999593253234	0.08079993823846014	0.0833417987742721	0.08382590786194404	0.08347137462440697	0.08223459537562162	0.08299807905800441	0.08464283271194542	0.0858754330277617	0.0846783627008735	0.08309500937379334	0.08236052583021988	0.08227194496742818	0.08387270408400438
pton1_mSTG	correct-	7	1.0	0.5106382978723404	0.0	0.01122921452804207	0.014584330630401748	0.019425355777308174	0.021115537586499145	0.02014917379288201	0.018124065486027418	0.016140175956940974	0.016145317933735255	0.018414810327552992	0.021618275525328128	0.023702880357103513	0.02650693065928533	0.030912264924913457	0.03542191588836043	0.03801870379993051	0.03897853891462593	0.03815145158280455	0.03561572942717166	0.03433605197255022	0.033690427287361026	0.031785190792311825	0.030316184962976663	0.03143373094495423	0.03396217560823932	0.03905068420230497	0.043353471546393116	0.04812557609541796	0.05366060531265241	0.0603686789652475	0.06696945655336102	0.07428457297103498	0.08258457315559656	0.08512086209968692	0.08572123876705724	0.08588390793193035	0.08556416347932458	0.0873191578713772	0.0894080632689717	0.09074376559689804	0.09000532699338844	0.0888688979960571	0.08911122174498556	0.08982491096948149	0.09258248927352619
pton1_mSTG	correct-	8	1.0	0.5957446808510638	0.0	0.017788568746626883	0.020025429345860248	0.023608588203916748	0.024980939374237208	0.024646341201927074	0.023267834121405744	0.022081320204161797	0.022310709486087776	0.024474221308199717	0.02784410161617612	0.029927854459510468	0.032671103781045555	0.03723922515702042	0.04244311637661936	0.04564586578872306	0.04718567514272145	0.04700859043621364	0.04500065415254136	0.043827151260257276	0.0437343599683983	0.0412361202407484	0.03808268079275077	0.037812679739581835	0.03925755471183821	0.042761401553659026	0.04545765639488535	0.048762203097888306	0.053016241746681285	0.05922525620685743	0.06529407265149416	0.07177382184959738	0.07915292558277033	0.08147550060245215	0.08261665106919056	0.08354248287411536	0.08415837136659234	0.08698271777747399	0.0898739375223444	0.0916452561964416	0.09181145673209826	0.0917836712504543	0.09327124588343746	0.09490294110245309	0.09897273805469299
pton1_mSTG	correct-	9	1.0	0.6808510638297873	0.0	0.018330100446128917	0.019777631622786833	0.02182008790517167	0.021374236055540258	0.02033955319052552	0.019266098086573816	0.018815132155992825	0.019125377020690202	0.02128354303533233	0.024580693241340018	0.026292574213848712	0.028915759700862655	0.033414590913919774	0.038875240686973275	0.04258084604676797	0.04413116847900521	0.043149481140549804	0.040372588486096414	0.038436810093692146	0.03727529219963384	0.03382506905780632	0.02953075370704817	0.028564255113234606	0.02994647390645023	0.033415085329721386	0.03664469643984835	0.04090647969453586	0.04601079938386737	0.05291479036731861	0.05954712719020253	0.06592652660522778	0.07336318047848862	0.07662373415109347	0.0784675204709143	0.08012875066242028	0.0819539058093997	0.08617845218756617	0.09029037611480688	0.09403924354368616	0.09620493574750204	0.09738863459495002	0.09983800903637596	0.10182960605705753	0.10573909532590944
pton1_mSTG	correct-	10	1.0	0.7659574468085106	0.0	0.02071427922805375	0.02131002053366716	0.02200091822897298	0.02055075433873715	0.01917812638400817	0.017314942467156216	0.016342388238966152	0.016635708094956656	0.018288424397320757	0.020615778204459458	0.023136398258907682	0.02773388904528598	0.03379526015892044	0.04103390072861248	0.04564062169713578	0.047806558929483434	0.047895190730505584	0.04558092726223305	0.04342457078846185	0.04186187729562143	0.037862599946958654	0.03276530041073663	0.030380859197753716	0.030725776333461834	0.03368636264419488	0.036769766166520064	0.040851520911540165	0.045156722084063454	0.05098711340388001	0.056307770940701	0.06186364335806623	0.06869216553115147	0.07197537072977223	0.07446460767147822	0.07722577938000608	0.08031816836708548	0.08557452195529802	0.09054598541124656	0.09475966935910836	0.09796997629581075	0.1003373419966431	0.10340132699048117	0.10607808447833353	0.1105288471643062
pton1_mSTG	correct-	11	1.0	0.8510638297872342	0.0	0.017339248055100023	0.018359512529011655	0.020083144423984848	0.01978836545931686	0.019227733804596702	0.018350648687178516	0.018877766574069265	0.020148270786711997	0.02213248263745522	0.024985337958526137	0.027864385667097626	0.032519743562960314	0.03888909627695079	0.04586806875537621	0.05006902776934282	0.05219912810981885	0.05241220045845301	0.05016543429261611	0.047710639189059594	0.04565178625158374	0.04118064399717789	0.0360485248084391	0.03348981956607223	0.03322284154312851	0.035557466965339866	0.038119885130717894	0.042095522350215756	0.04658526169673815	0.05267146023156506	0.05849875670522604	0.06404449977502709	0.07021024770587032	0.07294008349340483	0.07513125829133695	0.07831800348594796	0.08162859931396964	0.08729479098074926	0.09244548680920162	0.0970975228038115	0.10102798086229366	0.1037615670713328	0.10687694610111677	0.10876203844324443	0.1121068619754617
pton1_mSTG	correct-	12	1.0	0.9361702127659575	0.0	0.017415112190372173	0.018580706641430526	0.02134915986610782	0.022022691921921467	0.021325845760175387	0.020116931055778324	0.020354926448697692	0.0208755372786754	0.022348555134679118	0.025235883542997297	0.02858327225166807	0.03368345226684818	0.04049747475735	0.04712660000232953	0.05129655075040067	0.05382267943801315	0.054154829334623636	0.051581060754880226	0.048810969386236795	0.04627741338768344	0.0417297312727704	0.03680521026993067	0.03465935913589559	0.03508359224534636	0.037778309473494955	0.040897788902083905	0.045933618558884566	0.05193010399245414	0.05926399094505279	0.06600706442812873	0.07270670274048896	0.07916203107243959	0.08159275076295898	0.08342227587864727	0.08566291979494393	0.08808918397017126	0.09257031937645066	0.09697928252269686	0.10070331461523693	0.10387721957354494	0.10577881959353112	0.1082363988462415	0.11004307454708988	0.11333281239220848
pton1_mSTG	correct-	13	0.9787234042553192	1.0	0.0	0.022035411794233378	0.023455853910615134	0.026828529242113323	0.02804272129368717	0.027608179877530826	0.026238299449296572	0.02596103941794154	0.02618284094354045	0.02725697977902599	0.029330824294267015	0.03181232003677996	0.03624070170693716	0.04219171966080252	0.04825455062823315	0.052371250065114984	0.05500392307196399	0.05597652825571481	0.05455577414341677	0.052671110253437355	0.050278242563946085	0.0459757108721271	0.04187640977715264	0.04040999804815827	0.04111262897153416	0.04378401256157929	0.047029696280275486	0.05202062340849324	0.058675183784919746	0.0664732398907764	0.07218342979212963	0.07854597089464396	0.08561116762423594	0.08772249767111587	0.08819738191188943	0.08932131254602231	0.09061481490355569	0.09401000249454838	0.09772524615270088	0.10079112901764067	0.10354357004562224	0.10503382229295874	0.10704331090956974	0.10874493971795007	0.11208522606835546
pton1_mSTG	correct-	14	0.8936170212765957	1.0	0.0	0.02059957503169815	0.02190203383847281	0.024702916223723715	0.0253428116664472	0.025341967566323145	0.02465701985700064	0.024946518939247504	0.0257125102496488	0.026363807364091035	0.027898362084635395	0.03057247785051666	0.03502321019097483	0.04111512156761638	0.04744122296853535	0.05223110693823225	0.05600145699333463	0.058440234297644535	0.05784088136785924	0.05577336241958374	0.05350587677766542	0.04940283047829342	0.04514451399399766	0.04300679146898053	0.04268907665960146	0.04494321204034617	0.04797239126133472	0.052953399390113134	0.059628516953761534	0.06714297070860428	0.072839841293608	0.07964704219716912	0.0882029272508421	0.09100065377814794	0.09164685101125387	0.09278464501971947	0.09386654107807435	0.09635246077349194	0.09868345356359133	0.1003389466772238	0.1019079947715168	0.10281958125730832	0.1044774323490173	0.10629963013257042	0.10978894042514262
pton1_mSTG	correct-	15	0.8085106382978724	1.0	0.0	0.021995648968169666	0.022243004522120424	0.02382653393492102	0.02446116261159149	0.023923056310220858	0.0224243351688932	0.022292509311923968	0.022757463702719867	0.022722687955908767	0.024395048661023627	0.027718971541531058	0.03244393457210436	0.03893231219323533	0.04647130503544174	0.052668430352426084	0.057250161029211544	0.060069700208785735	0.05925346500930418	0.057005140625087804	0.05494324671964601	0.05096788545838209	0.047224712257785115	0.04653718491306829	0.0480094299949698	0.05197409258489382	0.05554089756579445	0.06004970792098997	0.06662717902435111	0.07456168946675455	0.080592790496688	0.08688342085533067	0.09390778946426134	0.09598567250741398	0.09645893510588784	0.09690261935090748	0.09737634334980935	0.09944750529202255	0.10103776031362414	0.10257530984861958	0.10460368130182271	0.10557196164766898	0.10697694278781819	0.10842098420173545	0.11196389590341195
pton1_mSTG	correct-	16	0.7234042553191489	1.0	0.0	0.02174509654175594	0.022531592062881262	0.02378477937726056	0.023690211555851402	0.02236467974007959	0.020524474978380353	0.020233489353482497	0.020107632495119813	0.019487031148295458	0.02185462658816319	0.026249285143520016	0.03236888362033101	0.03954473478637644	0.0470395412575312	0.05326413722282347	0.057532823255006096	0.0599453750915924	0.05902652580894048	0.05797814569528422	0.057565308684192476	0.05526829091403558	0.05287790290275641	0.0519449269791843	0.0530836118086059	0.0567690129803916	0.05999238549333106	0.06479140418605746	0.07178347321676593	0.07973743324036127	0.08561590511717017	0.0920358253067463	0.09920205959867225	0.10142405320551776	0.10210536612714616	0.10200515671154844	0.10146969408038276	0.10293451630208376	0.10454516786353471	0.10649235725256359	0.10893831826117359	0.10991883492610488	0.11085826489914972	0.11246487255530682	0.11617241332929448
pton1_mSTG	correct-	17	0.6382978723404253	1.0	0.0	0.02692693372203414	0.02852340944903944	0.03249839110579627	0.03393961987283812	0.03293200901815341	0.03067354036329145	0.029286655251333445	0.027769171525828158	0.025690500009586847	0.025379625189887237	0.027115567389403898	0.031022453550313273	0.03640087430288437	0.04273124011647412	0.04852825660694498	0.052995204003900155	0.05597006144548037	0.05612415607326394	0.05577626032154172	0.05627753848537399	0.055741824804373175	0.05498760981209434	0.05546316330638423	0.05808138588405496	0.06328607335997945	0.06747041499162114	0.07322067829974337	0.08061587896460518	0.08837668462924321	0.09413850636089924	0.10059099298826371	0.10847380136809058	0.1122228897640212	0.1138425399174644	0.11341938567020544	0.11307362119996726	0.11492751183815723	0.11647896730422602	0.11799985000613071	0.11916250328119528	0.1182821071619696	0.11741253166944292	0.11727849918917928	0.11977507774871368
pton1_mSTG	correct-	18	0.553191489361702	1.0	0.0	0.02686268643517895	0.029079758107770224	0.032464764750716704	0.03297827928147061	0.032129974219353964	0.029899908535101792	0.02869444499013572	0.027401396573804217	0.0249712290610798	0.024902993557603195	0.02675643262342365	0.02988963037064165	0.034183306923436615	0.04021776896993184	0.045555163345034115	0.049486825947478386	0.05320492559932599	0.054515949421893695	0.05497255373190019	0.0558395272802587	0.05518470589727494	0.05450491764653077	0.05589105781330409	0.05935788319273074	0.06443523352375057	0.06794471127758175	0.07223120589719408	0.07831783250906764	0.08597300474166251	0.09129006082186944	0.09692179208047656	0.1037227044193563	0.10738498407979964	0.10988932081112003	0.11060756073761617	0.11104410403740114	0.11345990739251058	0.11567689793736244	0.11886363730328058	0.12116526532148188	0.12017414639217994	0.11845831103577	0.11776774625491493	0.12049245024779022
pton1_mSTG	correct-	19	0.46808510638297873	1.0	0.0	0.017387852886808254	0.01933082515015825	0.022989575021233746	0.024268010465415747	0.023682500639797134	0.022348349384213227	0.021472440722305978	0.020853998588192774	0.020466536623509717	0.02210604413618388	0.02494133056264462	0.028366274905701316	0.03228502575305632	0.03784307246134332	0.04292717455287238	0.046199798373995016	0.04837767749509227	0.04823308049286724	0.04795862311914523	0.04931618444105656	0.050381175101313666	0.051766160000135175	0.054860138358046366	0.059533116430229065	0.06557654927895322	0.07003254773333731	0.07449328867314346	0.08043224064930868	0.08789545616720416	0.09332472957445072	0.09887367398225462	0.10585180733685777	0.10989744203817328	0.11312220068902588	0.11450106818095908	0.11468743999961263	0.1160477169528151	0.11764789171096088	0.12036141638272992	0.12269007879640847	0.12215597286498948	0.12100231998690668	0.12057493590147782	0.12396124658427347
pton1_mSTG	correct-	20	0.3829787234042552	1.0	0.0	0.01687143861971787	0.018850122017931615	0.022138081072243687	0.023628458593296573	0.023275269940095385	0.021772437197838734	0.021554287970001224	0.02287425198022383	0.0230523995344806	0.02372604507723189	0.025850517165645456	0.02837597503995934	0.031883993327234336	0.037119775484241266	0.041697548060978536	0.04437935516461931	0.04530909001697541	0.04397092593132395	0.04284066835846163	0.04402258301769951	0.04498316805339587	0.0457573956530678	0.048458963254138794	0.05301640024174873	0.05902468015410348	0.06360255537842849	0.0688318372506908	0.07526673267984949	0.08249659334031714	0.08825876764560484	0.09417665788149085	0.10128493040482403	0.10572906323731493	0.10959594905035228	0.1104617200341381	0.10992385476335194	0.1111533124714031	0.11302944258615426	0.11544290152703897	0.11674031081562253	0.11562476495951952	0.11514651703084512	0.11583204006472449	0.12016887984698103
pton1_mSTG	correct-	21	0.2978723404255317	1.0	0.0	0.02138643332367834	0.02347061340666559	0.025923770900923817	0.027365383227586727	0.026747110546692262	0.024775083601044266	0.024005157870251682	0.024008856644882566	0.023027270771530196	0.02319209118595695	0.02471507656861171	0.02664291476132868	0.03019368584004121	0.03527178638198124	0.03988327821010222	0.04317413848196821	0.04471740796003445	0.04411464634928517	0.044872033916174434	0.04723363045486357	0.04804391421133504	0.04860709487811382	0.05091869080809885	0.054627397925332874	0.059755625776538444	0.06355325897193524	0.06762351583048669	0.07263373279805072	0.07866875948055309	0.08368090334795511	0.08905055940374738	0.09591857446677424	0.09960777540308244	0.10245572678012926	0.10171535225175665	0.09965576686005743	0.10031722969240794	0.10191464345979773	0.10378725201984251	0.10499001528344298	0.10359329984378832	0.10316946816686115	0.10440002754158419	0.10888944639118796
pton1_mSTG	correct-	22	0.21276595744680815	1.0	0.0	0.025496643432637325	0.028526147807235263	0.03164777000108393	0.03260128018169848	0.031137281789154862	0.02831581645978996	0.026613543219936343	0.025525342822576246	0.0237249225655252	0.023445511233701755	0.02501812347499873	0.026578049398723096	0.028600611762529832	0.032334637524171525	0.036659306328304164	0.04041168591740778	0.04204110833192227	0.04075419692416428	0.040750117529212725	0.04177055645968886	0.04139327199987814	0.0414025085260704	0.043663595108204514	0.04696233324070346	0.051612577931074995	0.05499386183296566	0.05851167470196428	0.06284222977996555	0.06873082060230774	0.07358675219560613	0.07807955129572004	0.083801680341238	0.08709593026650661	0.09033682675257886	0.09066539072337933	0.08909803959724313	0.08960119837384402	0.09140963451213761	0.09349705343335997	0.09483205862624082	0.09398087425820166	0.09356945684205556	0.09462510004816453	0.09929698088170989
pton1_mSTG	correct-	23	0.12765957446808507	1.0	0.0	0.02909837846251877	0.03151197091227052	0.033200706039121064	0.03316107471887249	0.030668468913704634	0.027711402638612485	0.026643211257229488	0.025859856842262573	0.0243047622067102	0.025226469903087384	0.027836370287948164	0.02952555624843367	0.03108434294030284	0.03420701148061591	0.03812895116951094	0.0411967501638577	0.04232686182944122	0.040651135090785176	0.04077522059810642	0.0427768651006412	0.04391458941002415	0.044544488538110216	0.04664403949696412	0.04994820987641171	0.05526589913738492	0.05924549226336059	0.06254225958113357	0.06605704798804937	0.07069047069886944	0.07418522330150319	0.07787177641048319	0.08358198429912758	0.08751335734560048	0.09108448087267788	0.09152505744686033	0.08972984504251087	0.0894361730632131	0.09111239458740442	0.09242900742290042	0.0915460673649479	0.0894178953535729	0.08875082774768436	0.08944779975691831	0.09391924136256256
pton1_mSTG	correct-	24	0.04255319148936154	1.0	0.0	0.029147656929817987	0.031512016777429534	0.0327936787414603	0.03217797355021379	0.029199619932737397	0.02594518083708541	0.024632355574119413	0.02349085816400073	0.021438043255896867	0.02228999855387569	0.025529568625832378	0.027660685584801448	0.029107908185827817	0.03242623529073531	0.03633838383751201	0.04033662594290637	0.04351448707216817	0.04241170372352358	0.0419114455646058	0.04416474606402572	0.04580947844866595	0.046580641879316605	0.04966935217327336	0.05331645771375502	0.0580685934105741	0.06169558465882768	0.0647343535163317	0.0679229867599002	0.07221181434787359	0.07582301190117381	0.07931091619063571	0.08508903180751157	0.08902407351116468	0.09251708386231504	0.09329845443052161	0.09245916641255167	0.09287363884273682	0.09394744796906376	0.09425067352757022	0.09246009923082313	0.09038382972278482	0.08999911005271265	0.09006486625532754	0.0929477504981667
pton1_mSTG	correct-	25	0.0	1.0	0.04255319148936154	0.03222184330968319	0.034491741928327393	0.0356592615370605	0.034928568215922176	0.032312445208744815	0.029345715466212802	0.027252312702940783	0.024748835433091216	0.021417522288606692	0.021808778556659164	0.025013693583179303	0.027289192198361022	0.02933326008379836	0.033140148282930874	0.0377530078113545	0.04250993359803732	0.0464480982125998	0.046534025383117884	0.046176080470797534	0.04823513406723985	0.04979361285247567	0.050126282464660235	0.05224070928501827	0.05451743726183921	0.05820076555831708	0.06099775333268558	0.0626814484978639	0.0639742569218474	0.06630938923836224	0.0688921906720722	0.0729901625349046	0.0797648722614951	0.08407128788922476	0.08751788322003641	0.08885475924158782	0.08831046375547692	0.08911958429031284	0.09056870666283301	0.09070332517985856	0.08943881114251805	0.08782418864402398	0.0871818668370029	0.08676938877736111	0.08945014575061942
pton1_mSTG	correct-	26	0.0	1.0	0.12765957446808507	0.041844569703946115	0.045135922915639386	0.04683975408910228	0.04689531538687408	0.04468409418654775	0.0411547443881462	0.038460821589295695	0.035293493220425395	0.03219661735762748	0.032256107973239856	0.03479180167027183	0.036732457616313254	0.03934412821517659	0.04362008950754407	0.04862174174652686	0.05351607869920705	0.05637258258250886	0.0549198760029242	0.05309001911471349	0.052664654871113124	0.051322672410338256	0.04952184207916033	0.0503801022103074	0.05200802120524224	0.05450330421037212	0.056116413890622885	0.05668633544515696	0.057297294289761776	0.05902512158362107	0.06164863362030012	0.06567976370187152	0.07252064348904881	0.07676773647262795	0.08093812530423507	0.08325136858240297	0.08319872557920795	0.0844128520734767	0.08600757556073345	0.08667579002808522	0.08549869775319974	0.08330426454456986	0.08186566509830902	0.08143957174189666	0.0846627303980799
pton1_mSTG	correct-	27	0.0	1.0	0.2127659574468086	0.0332115299332183	0.03655192483642977	0.03951374973560577	0.04032768832147029	0.03949665344790292	0.037806686755673925	0.0373961080896989	0.03660414255934976	0.035535206979360974	0.036599716892500085	0.038843877571644966	0.04000266551748405	0.04181082753174377	0.04513867080408141	0.04837063452621109	0.051232591119685214	0.052489931195187946	0.05000978118877724	0.047824117507638646	0.04742466057351286	0.04584458283616213	0.04299169366932169	0.04234984033820558	0.04331304488371241	0.04510122536413667	0.04654068454478786	0.047346552889147846	0.049060849977548456	0.05218509532234352	0.055864389625183905	0.06070580981897759	0.06828245734557482	0.0729684857754979	0.07833805288316874	0.08264029117184611	0.08388546697956908	0.0857217753428134	0.08787883406999406	0.08827019041498384	0.08647392973362147	0.08405114268878419	0.08193819197182971	0.08103539262958702	0.08430776902952077
pton1_mSTG	correct-	28	0.0	1.0	0.2978723404255321	0.037012264023144566	0.04108110067785644	0.044279271255040505	0.0450724060502156	0.043733214166699654	0.0413868870719996	0.04031162830657877	0.03837801207683783	0.03641129289189674	0.036823652282471045	0.03853490883640485	0.03964443537816115	0.041467319753324974	0.04513102158058563	0.04920056245841271	0.053089063158923026	0.05574085333492769	0.05499784638589445	0.05430380722041224	0.054365350981374815	0.05223586161208691	0.04941922524020851	0.04879840266610654	0.04896763273719605	0.0498472354015697	0.05046379771735925	0.05164638469720277	0.05456810457044642	0.05798171376002727	0.06142983684059208	0.06638969467674079	0.07387040494094894	0.07896470783714472	0.08489328608013856	0.08943604750528544	0.09077605079692072	0.09216184568206731	0.09392833656943904	0.09441354763262526	0.09297109754497067	0.09076364566767489	0.08843869043428823	0.0871178778652161	0.09000256941031663
pton1_mSTG	correct-	29	0.0	1.0	0.3829787234042552	0.042922009372835204	0.04587803718915584	0.04677781776344173	0.04535581897115826	0.04340027514981833	0.04018405271286759	0.03759112525467465	0.03541915608368106	0.034113718327325265	0.035804674373545446	0.039043596238986907	0.041129547711792634	0.043123426260537064	0.04701517150358137	0.05105013261217998	0.054210186723317066	0.055974635264902727	0.05502209885301003	0.0540948476219248	0.054226543457713224	0.05195695748798045	0.04959227341970241	0.04968441282740923	0.050321729352728294	0.05175497971101917	0.051650350527435995	0.05223021634166753	0.054327282225535525	0.05698907497686122	0.06035360068120842	0.06517372044660232	0.07224938510651532	0.07676073395559362	0.08242587125733646	0.08689651913591576	0.08838617390628757	0.09002210211884074	0.09211982729747391	0.09298794608172205	0.09200093527852024	0.09071843538871328	0.0888727407730521	0.08733505724019809	0.08955474938237654
pton1_mSTG	correct-	30	0.0	1.0	0.46808510638297873	0.03822550184651319	0.040832866614503874	0.04175770831862436	0.040198715686740494	0.03849335137596939	0.03649387200440684	0.03567000058474554	0.03494676827323986	0.034690164470727425	0.03663861502826293	0.04025535806996355	0.04233834896574677	0.04437890486889324	0.04827896862417621	0.05148552963780761	0.053768252581609124	0.05493599523943609	0.05334758738261458	0.051960509795342495	0.051481985513223257	0.048953425170748334	0.04690949738939124	0.0468527618451996	0.04688483560102107	0.04792127189426637	0.047947753779490086	0.04877739448830769	0.0505556498339167	0.05282702512047784	0.05552031633147438	0.05908549888923097	0.06485286702564631	0.06846596357906674	0.07402446246569636	0.07856024060051596	0.07986456780228902	0.08125340239539187	0.08393345357856496	0.08612650468935652	0.08614907836682771	0.08565926310804997	0.08434329602928747	0.08338045971847192	0.08652758443986801
pton1_mSTG	correct-	31	0.0	1.0	0.5531914893617023	0.04182446801794304	0.04414925423482052	0.04539365632608156	0.044585993191491154	0.04454208734490368	0.04399073975304075	0.04334061079939999	0.042019008713293775	0.04150227003886351	0.043188981716931904	0.046103739740220806	0.047462257804160767	0.04924372730915959	0.052218330238258906	0.05426605431123561	0.056450125528141624	0.05752236519976428	0.05559108360661922	0.053762188699997396	0.053214249830103644	0.05001272541294307	0.046745340502359935	0.04569354918129031	0.04442350283075219	0.04404812134797361	0.0426514261024433	0.04233326853104668	0.043255472829205874	0.0449814810411181	0.04757437333055253	0.050660140236066985	0.05589969610252509	0.05933372335538244	0.06492743647839265	0.06890829225234806	0.06926942386472315	0.06994998136715433	0.07165495633868359	0.07336034674189518	0.07338235982922114	0.07248937716366631	0.07037452650692107	0.06917720853399154	0.07258965881696842
pton1_mSTG	correct-	32	0.0	1.0	0.6382978723404253	0.03896295439748124	0.04190691024992529	0.04382651336778868	0.043695474119510476	0.04393170617706653	0.044760528584854097	0.045325162086044354	0.04474259025436906	0.04456002347834758	0.04553573509092002	0.04733980880932363	0.04701591262588546	0.04785493605781898	0.05046016850550069	0.05192971403739801	0.053430495325761725	0.054172256109719825	0.052256146333300814	0.05017266229907074	0.048650942322824055	0.0443074312827309	0.039856632380823716	0.037962027937481053	0.035680472652838045	0.034435782036491884	0.03327311680480526	0.0343792577848181	0.036509734073847215	0.03881887094679593	0.04157442696154618	0.04466388162971603	0.049946268578744825	0.053469387505186816	0.05914870848112863	0.0630334065484688	0.06297062759196373	0.06365267248963795	0.0657764487892848	0.06809869803548262	0.06902862258526007	0.06863863492881081	0.06672860543903783	0.06542771786501085	0.06873192159685496
pton1_mSTG	correct-	33	0.0	1.0	0.7234042553191493	0.03237081037738022	0.03603064937813415	0.03887138828240807	0.038897729108572796	0.039028151806160274	0.039576836522312676	0.040475320103972465	0.04061677409395305	0.04177828119278063	0.043506986892590936	0.04559211911411653	0.04624631571064417	0.04722748446017971	0.050226055731973876	0.0518188259211596	0.05352259695511254	0.05466926118988631	0.05341360897922755	0.051801693072111236	0.051272376364340504	0.048223757338313834	0.04477332226001897	0.043763342358926594	0.042230988489621375	0.041316688570471785	0.04000819333291557	0.040329035344007426	0.041485758930747636	0.04274053978428117	0.04438534908520826	0.047023678958374115	0.052346740631911234	0.055505079112515295	0.060908783602289664	0.06490473624020535	0.06462638691096599	0.06505649637649072	0.06721548852070044	0.0691299669803405	0.06915454570345161	0.06768645961533366	0.06503356004868785	0.06339809403934452	0.06626027849583702
pton1_mSTG	correct-	34	0.0	1.0	0.8085106382978728	0.03240680596459329	0.03549117351636865	0.0384321116346657	0.03911433259564974	0.04007797959912155	0.041466404046821066	0.04238791704972914	0.04179466096592864	0.042395463822240576	0.043579882571745165	0.04515213271158774	0.04540755594251381	0.04629158859604562	0.04945549073508431	0.051341642020854415	0.05347465453885377	0.05520473265326475	0.05381349056526224	0.05182109668019399	0.05127393802400556	0.04780792256546978	0.04340808404355679	0.04182225651322589	0.039767047621804844	0.03901588523977967	0.03851266183615382	0.039238221658099315	0.040195323758792055	0.041541493206661596	0.04315815048409798	0.04549842253383109	0.05073529095764427	0.05418747802430055	0.05989358742077484	0.06418795785401663	0.0644949931735961	0.06538348067883161	0.06819518695107961	0.07072305476611865	0.07058883868618777	0.0688212972601067	0.06604917596925505	0.06458267859197143	0.06700285041544642
pton1_mSTG	correct-	35	0.0	1.0	0.8936170212765959	0.030734996401484686	0.03303607828378408	0.0356779589363078	0.036388246457836504	0.03741932288185424	0.038583187002700685	0.03891485495317968	0.038601630904942626	0.03940462058407361	0.04057443695017722	0.04265505880293325	0.04388752833651215	0.04547782238426014	0.04870625150857109	0.0503183332223646	0.05202550656620126	0.05347241277869622	0.052005730857078956	0.04961167690678014	0.048782896689341305	0.04559500859350074	0.041455181830060875	0.03982323899945493	0.03693996405550838	0.03486361346646448	0.03326327623810166	0.03362547090374465	0.03508958988962856	0.03679393563041333	0.03861687900059909	0.04059627466203421	0.04573462385428859	0.04970268749315056	0.05570962191047958	0.06037249036438421	0.06102273802691223	0.062345997191729584	0.06528618790980197	0.0680254840647551	0.06799524133431975	0.0659786914757219	0.06273887167369145	0.06082574888461704	0.06281528580222481
pton1_mSTG	correct-	36	0.0	1.0	0.9787234042553195	0.028751394386356523	0.03043929200479267	0.03313469453282496	0.03402403787875311	0.03518736213117164	0.03632767904622664	0.03698312245015458	0.03688426402456901	0.03833122205219118	0.04048235730371882	0.04311452439531769	0.04466802806123547	0.04645682941302879	0.04952430418623125	0.05111091915244509	0.05263469843402803	0.05308788140596996	0.05044729458722681	0.047287587090944536	0.0457915189217894	0.04213305502678717	0.03821338204786336	0.03752352739639299	0.03563852189315285	0.03461414716597724	0.03368867683470481	0.03422456861268071	0.035781944242787286	0.03750708173783113	0.03897423796122822	0.040477206015748037	0.04536852082959396	0.049415675084821274	0.054967681925310596	0.059629406209039136	0.06029040422572951	0.061128891125490636	0.06356135310570739	0.06656840261934008	0.06753229934123074	0.06656681747001729	0.06457665528629893	0.06336748016746065	0.06620842593497853
pton1_mSTG	correct-	37	0.0	0.9361702127659575	1.0	0.03162331667302316	0.03284355506845967	0.03557927063931957	0.03637788917059582	0.03668334445684639	0.037269569239826	0.037114310502172586	0.03606799459005493	0.037550009781146636	0.03974897671969511	0.04183968845847503	0.04329790766157321	0.04544793626649183	0.04858229766516573	0.050019603449815916	0.05134189786415672	0.05130381347029019	0.04825501217994941	0.044866761170781325	0.04347839698194504	0.040617824969909636	0.03747159682443187	0.03665260164140094	0.034740275310853254	0.03398924464253716	0.033453021275714145	0.0335148582673114	0.034405916343337076	0.035467839310066966	0.035600979601303664	0.03612347025080563	0.04107644113840255	0.04561793313681413	0.05166493348653287	0.05710246727376739	0.05829806378030812	0.0597350605518619	0.0630479897769803	0.06667156641022264	0.06756570051537776	0.06653029640640754	0.06469606343938597	0.0636921288739001	0.06680526586071646
pton1_mSTG	correct-	38	0.0	0.8510638297872335	1.0	0.03194108016670354	0.031943284599538525	0.03292705757504197	0.03227558497622336	0.032143058208246374	0.032591675942182874	0.03243678786572262	0.03158719553918384	0.03366346660748635	0.036842309249855196	0.039490888957344	0.04189463144073687	0.044501205525296086	0.04764555387960401	0.04922699412381058	0.05049502423694446	0.05067324200959333	0.04858096464341168	0.04639152471988263	0.04546567623045815	0.04285397664953269	0.040095155559517204	0.03916263090264908	0.037094930472156805	0.03652756609802182	0.03611634251025652	0.03656652826277941	0.037948418939493224	0.03920902835343333	0.039030912395642436	0.03964571888792052	0.044764018491381376	0.04883667484819961	0.054220536538784565	0.059018085732597446	0.05974268099803053	0.06076900721636979	0.06339304113807326	0.06657296265495419	0.06736327131405033	0.06625573732576671	0.06436857726971824	0.06308459707422735	0.06590215140228001
pton1_mSTG	correct-	39	0.0	0.7659574468085104	1.0	0.027288891985688866	0.02648113104737069	0.026184280060935032	0.025066067181883332	0.025043049988011594	0.02460441213749336	0.023309968269698583	0.02219493073742551	0.024412955177716873	0.027455423819069576	0.029768708344931543	0.03157357475848486	0.033926234766918625	0.03753864354874677	0.03939641564602546	0.041180339014344924	0.04172953645818835	0.03947921119837416	0.036723786295738935	0.03563940162974661	0.03362417446918635	0.03184046695216446	0.031363219728798276	0.030306590605167112	0.03114916977791507	0.03260329100936179	0.03482791789918035	0.03758610865256575	0.03991228788447843	0.03999324710246819	0.04064060614791242	0.04533896136644017	0.048955457312502136	0.05396718064732824	0.058550147260572956	0.05941049846282292	0.06046845977706412	0.0631298532080585	0.06602789901609753	0.06662798911818504	0.06564096444040862	0.0637493194746745	0.06206113175014011	0.06396743388726454
pton1_mSTG	correct-	40	0.0	0.6808510638297873	1.0	0.025956236904597276	0.02519737499959861	0.024672199064887906	0.023409901968338982	0.023181269597319854	0.022608866276985756	0.021504019223219217	0.020608706100221412	0.023049122868368927	0.026710198564289515	0.03032209948775219	0.03316221994778766	0.03544794906103157	0.03907301996376061	0.040797847165741495	0.04246756683418107	0.04294260336260479	0.04062643497308913	0.03825147955637754	0.037590994926569324	0.036015062675272255	0.035006808176193165	0.03509451165842652	0.0342897163595101	0.03535217331612942	0.03694518907163337	0.0392264964925636	0.04151232547333884	0.0432993868205643	0.042800784695084304	0.04242356588396443	0.04565512443476682	0.047917454670997235	0.052140824629530666	0.05602652494416526	0.05593635791046141	0.056243890926592155	0.05869787013298699	0.061120530640751104	0.0613088429041887	0.06042467081031715	0.058503144417011266	0.056476247752709964	0.05764972413723768
pton1_mSTG	correct-	41	0.0	0.5957446808510634	1.0	0.023223407440980438	0.022966709866381784	0.023117681708811	0.02238480606084906	0.02227712440054482	0.02206572717092147	0.021291342590225602	0.020171523787060254	0.022947029354929545	0.02728952764487864	0.03148599247622559	0.03520793207006191	0.03788634023400173	0.04192481035906032	0.044299706136636655	0.04635575730594349	0.046671824754229055	0.043614734400188156	0.040570983326761415	0.0393873705454033	0.03769969092794529	0.03653197777956259	0.036192242387591035	0.03554540500502865	0.0373743570452307	0.03976326418626319	0.04222895732072694	0.044317483203638895	0.04547723800561095	0.04412966006763597	0.042795372945068626	0.044919421823007614	0.0458613422082143	0.0487369972325401	0.05185546013607605	0.05147134939668815	0.05169081076123013	0.053843751113636824	0.055539191573512676	0.05547999765620344	0.05502908056847366	0.05329324167714977	0.05153679311272974	0.05311275069583183
pton1_mSTG	correct-	42	0.0	0.5106382978723403	1.0	0.025326500668335635	0.025821186959617954	0.027450287106757214	0.027931422244616057	0.027905804786933434	0.027723822998109365	0.027158793852146496	0.026326464911694953	0.029570307538444078	0.03381276846192033	0.03732983402544677	0.04095651701968397	0.04390066101710888	0.0479826248865421	0.04978585286892882	0.051017229769013954	0.0504708459286133	0.04653293912678491	0.042881399864543715	0.04120043330183144	0.038727678905631	0.03656622231193812	0.03592124056592371	0.034634194834982424	0.036543649566163225	0.039620234484265146	0.04243135693576155	0.0445697410604298	0.04577735482903013	0.04430833723216343	0.04313199967733327	0.04565124176677514	0.04711080194330697	0.050603644343469534	0.053769176380512804	0.05340967832669603	0.05355755271131447	0.05503573923115932	0.05607560771217494	0.05598523496890565	0.05567009242084025	0.054000153507193664	0.05205276176302902	0.052749968241731
pton1_mSTG	correct-	43	0.0	0.4255319148936163	1.0	0.02520591761747323	0.025659449305570795	0.027580786493897946	0.028384632876887413	0.028870007411499594	0.028720012062594228	0.027914000525900824	0.027118082385126287	0.030192173583555654	0.033934316582352304	0.03712906703182458	0.04029401745634734	0.04314789933051477	0.0471682467304453	0.04892882384564682	0.04988326621292245	0.04916984031190375	0.04513551096256491	0.04127329795676888	0.03982938089101252	0.037628235748629627	0.03512918665044124	0.03436559098853883	0.03327022226601248	0.035154412416835146	0.03790935037800204	0.040728470014664134	0.043405032009364235	0.04520565448150963	0.0442685540359901	0.04303292431858187	0.045361436115322944	0.046656800750507245	0.05000380524200181	0.0530187261777225	0.052620539682586974	0.05258374448875449	0.053369936951384485	0.05343411908165601	0.05338452895660776	0.053780971894169124	0.052580812901427736	0.050838803754884365	0.05184525206832269
pton1_mSTG	correct-	44	0.0	0.34042553191489366	1.0	0.02518013914060047	0.02530342305565899	0.02716671963482133	0.027630649084802988	0.027160858199155816	0.02583142062621349	0.024075128167035834	0.022841856869641766	0.025554032889413037	0.029422866808251256	0.03346554327979408	0.0376507913513896	0.04066516159664612	0.04464428689658734	0.047362907089247945	0.049472729148095786	0.05000843774459817	0.04687278903448018	0.04301517730561911	0.04075939790314221	0.03823387063870549	0.03576207171958756	0.03467181602933396	0.033328467811251455	0.03471756636765731	0.03705885237312621	0.040002630610647946	0.0427229890245417	0.043637977487991524	0.04168414615169468	0.0400697363001327	0.04275505681278051	0.045078808037805965	0.0499802726284409	0.053978148894098514	0.054085884319543996	0.05451174205546087	0.055413713303113024	0.054955548969323	0.05405741960781339	0.0537087307239399	0.05134816298518192	0.04883542982727488	0.049195667496067366
pton1_mSTG	correct-	45	0.0	0.25531914893617014	1.0	0.030456772558412552	0.030610456031292577	0.03209016774401619	0.03182386477938189	0.03014149562579117	0.0278549348420569	0.025279030643288035	0.02317393466660151	0.02511495227195466	0.028645060873400706	0.032576572691355936	0.037023044517996276	0.04016346946656106	0.044168274639159	0.04706580328453212	0.04958938349666914	0.050221916110067724	0.047193048402021355	0.04316536394923376	0.04086307274665685	0.03848873539674791	0.03591452418868447	0.034583204677985604	0.03286263223102419	0.03341944641098123	0.03504687017223249	0.03717338196477805	0.03899279028428019	0.040150430222826494	0.03910525357818824	0.037724578363991415	0.040697083588710777	0.04358717195218564	0.0491682133553462	0.05380160954617748	0.05411484653985059	0.054030614695189	0.05452316806781366	0.053613460580462693	0.052096094935742784	0.05144366234800313	0.048626608574649344	0.0457741969102814	0.046369386320426524
pton1_mSTG	correct-	46	0.0	0.1702127659574466	1.0	0.035357696972925526	0.03533949235870798	0.036457655959486	0.03523074814371127	0.032938543995065496	0.030815079498241794	0.028776118614897983	0.027792780650339726	0.03039882025562082	0.03403993806479404	0.03807256346059891	0.04214827274794046	0.04445296899971951	0.0474064712471246	0.049512650690703444	0.051382870642041785	0.051297172128303835	0.04757150761194285	0.04232417147407413	0.03934254661649466	0.036741388564151496	0.03397193688770451	0.03269835761818462	0.030590555988710254	0.03038208113211895	0.031774086086020156	0.033654276465523845	0.03534042912533874	0.03674162503873544	0.035696312612651694	0.03404818754866211	0.03723365035831285	0.03994191995749128	0.04509255781147541	0.049779848633746834	0.050769929223761064	0.051474716378596345	0.05319482849843505	0.05311520106952119	0.051565215023531244	0.05130574546802461	0.0493182148406878	0.04690153986832939	0.047257944385712305
pton1_mSTG	correct-	47	0.0	0.08510638297872308	1.0	0.032988267098265696	0.03226883509082212	0.033003912524875785	0.0316525694241512	0.029933944042092913	0.028675452083682183	0.02747244056413873	0.027491727355625932	0.031238493580101234	0.035985602616416305	0.040422283922130556	0.044128282946478296	0.04616655219853103	0.04886850281200663	0.051523859909773435	0.05403340913635772	0.0538689501289724	0.04982698452622477	0.04430780852482478	0.041015733664912936	0.03804936831888512	0.035077175333055384	0.03362647346421203	0.031483565472326794	0.031238231861219018	0.032534075855440464	0.034189108528356764	0.035669061878861784	0.036969410292105286	0.03590437183896562	0.03467698105146268	0.038251237841400706	0.04035874597838563	0.04451622761013509	0.04834492529339603	0.04850317920652713	0.049040333904440354	0.05064636184338771	0.05065571908959941	0.049636492720478945	0.050559267600435984	0.05057770813825859	0.049135079447821535	0.04971553244462444
pton1_mSTG	correct-	48	0.0	0.0	1.0	0.035161013032740655	0.03360365756029402	0.033467928494159575	0.03132226321168164	0.028935491565057647	0.026687942557818183	0.024390045735343913	0.0230193461912278	0.02585283371194094	0.030198678451628512	0.03397702463597936	0.03751821591931094	0.03989514403988526	0.04278877470185938	0.04640369572883195	0.05030990466210062	0.05168706082419984	0.04904210223297097	0.04457159990010902	0.04201531050087402	0.03940675050927563	0.0356938333303254	0.03358255034881087	0.030734705617413642	0.02998161791484946	0.03111839314568246	0.032663449762994935	0.034111879520687206	0.03598056753472402	0.03631021401930098	0.03623917798064254	0.04031440676152697	0.04263279917372471	0.04668448108754746	0.05019640296147337	0.0502586666402634	0.05046135713868216	0.05142439515840681	0.051148961815543285	0.04978452203530344	0.050497812060640634	0.050795590237900916	0.049691130761718084	0.05050185166664927
[truncated: 117 more columns]
