# Supplementary material for: Temporal structure of natural language processing in the human brain corresponds to layered hierarchy of large language models
Source: Nat Commun. 2025 Nov 26;16:10529. doi: 10.1038/s41467-025-65518-0 (PMC12657922; doi:10.1038/s41467-025-65518-0)
Supplement: Supplementary file 4 — Source Data [file 41467_2025_65518_MOESM4_ESM.zip › Source Data/Fig3/readme.txt]

Top: Divide each layer by its max. Plot each layer as a line using the given colors. For the dots, compute maximum of each layer across lags. Then can use scatterplot to show at each lag, which layers obtain their maxima. 
Bottom: Plot scatterplot of the values, with layer number on the x axis. Plot line of best fit. 
