# Supplementary material for: Temporal structure of natural language processing in the human brain corresponds to layered hierarchy of large language models
Source: Nat Commun. 2025 Nov 26;16:10529. doi: 10.1038/s41467-025-65518-0 (PMC12657922; doi:10.1038/s41467-025-65518-0)
Supplement: Supplementary file 4 — Source Data [file 41467_2025_65518_MOESM4_ESM.zip › Source Data/Fig3/Fig3TopRightMiddle.csv]

roi	word value	layer	R	G	B	-2000	-1975	-1950	-1925	-1900	-1875	-1850	-1825	-1800	-1775	-1750	-1725	-1700	-1675	-1650	-1625	-1600	-1575	-1550	-1525	-1500	-1475	-1450	-1425	-1400	-1375	-1350	-1325	-1300	-1275	-1250	-1225	-1200	-1175	-1150	-1125	-1100	-1075	-1050	-1025	-1000	-975	-950	-925
pton1_aSTG	correct-	1	1.0	0.0	0.0	0.004115911988296761	0.010465415228497877	0.012948154121035522	0.006620969856375222	-0.0007506913242872544	-0.003657045622491831	-0.0030010165668856695	0.00012169109592985397	0.0015277165065164873	0.003890475543173207	0.008593269064523863	0.014803244778705675	0.02066482469137833	0.020473922070806946	0.017347249827196317	0.014763869479830624	0.014781864566337509	0.014028034760211885	0.00569192900248137	-0.004901556999153394	-0.008820552801296584	-0.0067644177624096155	-0.003510085421448439	-0.004441236751946507	-0.004919527221077399	-0.0029470879575234613	0.0007968744706456008	0.004024197345070816	0.0035913994337848313	0.004097928767133737	0.004393005856187401	0.004886332410829914	0.007942937634519923	0.012096029205281886	0.017132320978484508	0.021370969121459596	0.0223774385928278	0.016916504479548802	0.011104326713388445	0.0077477812415714924	0.006462723306651099	0.0064649506404398545	0.007133247330608201	0.010921125530685201
pton1_aSTG	correct-	2	1.0	0.08510638297872342	0.0	0.014549549107647754	0.020212094505267317	0.020436758241359224	0.014267931706908883	0.007649746406114785	0.002922375311162901	-0.0003599138787670309	-0.0029768250142504778	-0.006115111622653047	-0.00607932466795187	2.663506288067654e-05	0.0056597713783382774	0.00975805549404924	0.011436981120130153	0.006705235064867399	0.0035187591473126775	0.00487472336330727	0.003068408295288231	-0.004677346855866401	-0.01250737011627461	-0.016460487808369024	-0.015260435928258525	-0.010966583158506028	-0.010813430088661345	-0.01003881061476757	-0.006649737344006922	-0.0031306601155385613	-0.0006843692128898072	-0.00027753986157249205	0.0009140985205717187	0.0018878568536578925	0.0004241418053082463	0.002910552212748193	0.008706836903363546	0.014888959530011174	0.019446679724068064	0.021976948170156756	0.01859341592357268	0.014911102285462271	0.0166454840083659	0.02056160305680756	0.021300391108162845	0.025058142800140064	0.03218572675286637
pton1_aSTG	correct-	3	1.0	0.17021276595744683	0.0	0.008160599685686954	0.013755983291866145	0.0134656861982505	0.005882476439501055	0.0005442413020948684	-0.0015069221375589774	-0.0028142265132323164	-0.004012727881095416	-0.005589103906149283	-0.004649444161669208	0.0009553756977764464	0.007732848911178607	0.013773591156849913	0.017354792361364776	0.014822976903621861	0.013583762010101778	0.01538595905811334	0.01279586703134024	0.003374149224374593	-0.005786798678602973	-0.009956368058695061	-0.009087286515054908	-0.004040994069316646	-0.002326336967492994	-0.0005510395552673915	0.003387107726535585	0.008181375413098702	0.010990697067145661	0.010291774251409107	0.010268583004742617	0.011079490498143562	0.010485278569640889	0.014500372197169348	0.02066373644873398	0.023613088004826713	0.026109247686453157	0.029834752696189456	0.0289937678522904	0.02758884051008279	0.03143262464060666	0.036716687839811635	0.0382021168782211	0.04235650679351554	0.04809707472612186
pton1_aSTG	correct-	4	1.0	0.25531914893617014	0.0	0.008511651633708754	0.01429280872349664	0.014508671386363399	0.0072180127134312145	0.0007729383217044765	-0.0020445834516448548	-0.004425714401749345	-0.006018747636124307	-0.006827464408947631	-0.005510940107625016	0.0003211761862445384	0.00815436179161871	0.014986381716400701	0.01789189211725564	0.015449600189832994	0.015196654255338225	0.01768687313806488	0.014019132541424792	0.003551411195372954	-0.006697218423836472	-0.011650327457810864	-0.010481561593046222	-0.0044042080790651075	-0.00320050848585737	-0.0012894254803882915	0.0034575129440921064	0.009763450971596406	0.014851455537563823	0.016263121796578038	0.017093277592173974	0.019028111235656255	0.019687083227108784	0.023287949170218848	0.028159930992871982	0.03060463600647832	0.03326876811556903	0.03554358616857633	0.03310622364236871	0.03172842539038691	0.035418497843134944	0.04042864484941703	0.042518002077955	0.04744012424645798	0.054851457580048786
pton1_aSTG	correct-	5	1.0	0.34042553191489366	0.0	0.0035040233113346484	0.01043873153132463	0.010990950703471968	0.005491136059408054	0.0005906589653471466	-0.0016012430341690613	-0.004237014622283523	-0.005865475676095238	-0.006455994532903514	-0.0035202937970156226	0.0038470650276146304	0.01253967016307219	0.01932346687576568	0.022880208494563625	0.021922765409793214	0.022639413384828957	0.02404283371738878	0.019539589220194626	0.008356348573949884	-0.002031144510046007	-0.007280414916876045	-0.007268995470053768	-0.0018339697741541	0.00048509502257823914	0.002567444807494508	0.006442617854597667	0.012583984143245184	0.01782418115785698	0.021600629320257855	0.025530369949025886	0.028823054775223147	0.029817056963609385	0.03359049979701742	0.0375664578705276	0.03989641668688323	0.0435463860783445	0.04499760044644308	0.04256943163377647	0.04242642516156493	0.04580469580054886	0.04939387954773465	0.05048938830080934	0.05465563311639407	0.061584906077699626
pton1_aSTG	correct-	6	1.0	0.4255319148936171	0.0	0.0047367125901504456	0.012320765911604638	0.013053847090397632	0.0060584749003755375	0.0006295039766756308	-0.0002903155678169611	-0.0026822787935797004	-0.003206155325722477	-0.002484977738932215	0.0031324623250310463	0.01395423361600048	0.024412709210050412	0.03201292451118608	0.03404249805456134	0.02967720120617217	0.027871651443209425	0.02840819694983239	0.023045375935148625	0.011597693148839834	0.0022004601124335373	-0.002197333040690054	-0.001706406711231492	0.0054913362406194075	0.010011395892836839	0.013014968889424917	0.016145371453305336	0.02147238078353601	0.027773555859614833	0.034327663195716854	0.04118717193001759	0.0455120479937358	0.04724691674668716	0.051629250542481145	0.056013949141624504	0.059284884516539585	0.06337455409515368	0.06408564486759125	0.05986112779573242	0.058677532229723356	0.06101649027469228	0.06318941035396489	0.06337954620930167	0.06649757715115137	0.07387699816000398
pton1_aSTG	correct-	7	1.0	0.5106382978723404	0.0	0.004760290592669091	0.012766110739348116	0.0139405005635171	0.007777279637003545	0.0024875559054600388	0.0010316983203097763	-0.0017864438523919218	-0.0019589105887569615	-0.0020900226947259074	0.002695850169574631	0.01276453665789226	0.023560059583834524	0.03252095848134593	0.035507435545038324	0.032183293460711145	0.03124160439147882	0.032523033035103684	0.02816020556297588	0.018073835004900365	0.009985137893866585	0.006207386795718508	0.007056851099708656	0.01447939487465617	0.0179678403593497	0.01933829940224319	0.02154142217307476	0.026066451778987622	0.031085169841904854	0.03719661998159816	0.04540705612579385	0.05062744713227134	0.053453986481274675	0.058271992740426486	0.06184306255997571	0.06470023150570235	0.06874634144707749	0.06841014763829063	0.06295630956616297	0.06144009118068852	0.06426413773356611	0.06759003483934362	0.06841007307557281	0.07096153599426415	0.07749565427767442
pton1_aSTG	correct-	8	1.0	0.5957446808510638	0.0	-0.0013159311930543384	0.007491665466306947	0.010596086470347814	0.005659107461553047	0.0021502605706121853	0.002609539339311378	0.0013589194108198158	0.0021377222935768914	0.001945364361533683	0.006230791478115087	0.01598347028408219	0.027121949919859913	0.03575157628048236	0.03821613576558248	0.034518342202753634	0.033395790561068076	0.03567287349725304	0.033670186377471274	0.025873191759577894	0.019393466161395756	0.01658968578145342	0.01677775818911281	0.02383325930270138	0.027161963119390082	0.027693546010846205	0.02798035266921496	0.030461732301544323	0.03531001848347068	0.04308468723354897	0.05183405928146308	0.056446541030461456	0.058349421450949554	0.062063549510715514	0.06471450619904688	0.06694177407382187	0.07077763156671592	0.07077035639267597	0.06609555514273041	0.06409753690285022	0.06606411259535991	0.06969065311564047	0.07081756744524276	0.07481001921246937	0.08341569728091147
pton1_aSTG	correct-	9	1.0	0.6808510638297873	0.0	-0.002298482723299924	0.006243626765562323	0.00893486258809827	0.004822195078562315	0.0026548970260008384	0.00400414651243864	0.003746668151745323	0.005154685009611831	0.005225106265364014	0.007968867017800065	0.016541874570890246	0.026608256910591863	0.03394926551744081	0.03570513984994083	0.03166306803176557	0.030258304975227968	0.03245392968142919	0.03163419775776683	0.024492816337978215	0.018324748484819006	0.01658358912280544	0.017063164330881977	0.02426331111790899	0.028572293153466082	0.029919887503606538	0.02898459059512243	0.029474455336815166	0.033813231675486013	0.04073927801985656	0.04781156453162996	0.05086854761927849	0.05054856532797431	0.05406546742518255	0.05800710977538422	0.061468460238355324	0.06613835460437177	0.06785312795815175	0.0653813300211201	0.06562797161562088	0.07001725824115793	0.07465951249285005	0.07658890649417699	0.08158266166181871	0.09141637672478316
pton1_aSTG	correct-	10	1.0	0.7659574468085106	0.0	-0.005769895092332831	0.0022573865650109	0.004947469833558215	-0.00034838610052533107	-0.004060299193690762	-0.003931878267376185	-0.004348013665348215	-0.002816826793069077	-0.0023274329197454464	0.002287354064765347	0.013435533167214408	0.02453629443889082	0.032104498514983947	0.035143846098569846	0.032976970726838424	0.03197529764896654	0.03351567144439789	0.03228457907566883	0.02592987370206699	0.020781564924664278	0.018197659845069616	0.018402177786877902	0.025774755167269865	0.030878549501799416	0.03268324068853485	0.03282277027861514	0.03280665950408626	0.03604597653415932	0.042419265427599454	0.04811275759962414	0.05000330819242474	0.049992953925377684	0.0550430584049199	0.06008876499500844	0.06473284599054288	0.06999518008800834	0.07142579019949827	0.06933173471342377	0.06919226365501976	0.07234511492783247	0.0767274923590232	0.07932692518617304	0.08494735519734929	0.09391851742763449
pton1_aSTG	correct-	11	1.0	0.8510638297872342	0.0	-0.00027104391782714567	0.007276785244741592	0.009901707157767451	0.004724606552764346	-0.0002403621016876624	-0.0017145017283161771	-0.003972635175769978	-0.0037882083324512375	-0.00428687053086374	-0.0004326800503639076	0.010428495730968431	0.022931342309019134	0.03262731043968188	0.03664068804193948	0.03351642766667766	0.03139594650040463	0.033080751611713526	0.03267074845210125	0.027010241041155295	0.022339460627778505	0.02021340003370546	0.02140708176851926	0.02923301707515841	0.03421361908926536	0.03582167530600257	0.03585113300847112	0.03631591113932291	0.03928893537558105	0.04541396622733047	0.05157785191880074	0.05488635585519887	0.05511034432651566	0.059062861049585066	0.06334218936214951	0.06816932171531916	0.0729946596999095	0.07429145088789867	0.07214546343897338	0.07102860211138542	0.07328699976394198	0.07795156550899558	0.08007468089565599	0.08487816603201312	0.09306104388648467
pton1_aSTG	correct-	12	1.0	0.9361702127659575	0.0	0.0005847530395072552	0.007586391672014692	0.009112376501078885	0.003714378853028078	-0.0006154166729722155	-0.0014567458040536006	-0.00421839878773277	-0.00421436378742203	-0.0042435022997103465	-0.0010832547609087378	0.009014972327806693	0.02160405743514142	0.03189540930440303	0.03616588771363916	0.032823798748331065	0.030080817917144016	0.03136137988127283	0.03097315519196598	0.026151261645779224	0.021839923934668305	0.019145736113293822	0.019834990146077223	0.028519497290638414	0.034997112074759064	0.03659934665660559	0.03576629288500061	0.03599265465657625	0.040134996855951344	0.047102829818727626	0.0533364862049249	0.05698366386405937	0.058129653154597095	0.06259645192546727	0.06762516696434326	0.07284000797439313	0.07750117763206915	0.07836450905392425	0.07643827388401706	0.07487728512066479	0.07644850483031959	0.0812598188796675	0.0830762507857923	0.08616187493643793	0.09289791641810895
pton1_aSTG	correct-	13	0.9787234042553192	1.0	0.0	0.0011154352527435992	0.0078093618770858474	0.009207728776268154	0.004186297206579115	0.0009500516870058462	0.0009156370056071612	-0.0013731757561836766	-0.0016870830108305927	-0.001059124108507523	0.0022639327230158145	0.011690226708741964	0.022594651081826976	0.03105277763858781	0.03481528501936545	0.03134741904904607	0.028074560668528627	0.02892893951834868	0.02783525558959502	0.023026844653940077	0.018721211864389062	0.01626234699985979	0.01791710037046667	0.027108780373796566	0.034078592213921094	0.03673690627287366	0.03595429776186629	0.03469608452697051	0.037707562083537545	0.04403005473318837	0.0503913733894209	0.05344922923547955	0.05450129832886706	0.06027416146460215	0.06697117492123705	0.0742758885638097	0.07993361969022696	0.08049013224607471	0.07826405868461185	0.07692638336031722	0.07773790312389971	0.08218364398171084	0.0841313718999964	0.08706173381932097	0.0940809550320021
pton1_aSTG	correct-	14	0.8936170212765957	1.0	0.0	0.006529692070228444	0.012262700801564254	0.013355052063533789	0.00845646160696163	0.005456495557841191	0.005926871710543401	0.0034442527461104227	0.003261144812776993	0.004524696987375679	0.008257648332657576	0.017068853505922868	0.026792651855417085	0.03386267501851556	0.036821388476340304	0.03293889634707093	0.02940560284596675	0.029954264800940503	0.029477337141711916	0.025410917325110652	0.02263443125807754	0.02083912594329306	0.021083143778308906	0.028930636395591902	0.0350132453555011	0.03821605013368593	0.038089648232176955	0.03774372134100939	0.041347978028717924	0.04723635698252781	0.05209667174033493	0.05454079943982203	0.05489316654132177	0.05854114596000838	0.06443850000483764	0.07167226250019822	0.07757418701821592	0.07900614891013517	0.07837974282348359	0.07751586309559465	0.07787098155543634	0.0826147864667521	0.08443321550218887	0.08594808555824798	0.09163784981550638
pton1_aSTG	correct-	15	0.8085106382978724	1.0	0.0	0.009852749427804062	0.013963527743787098	0.014336909717574429	0.008630530949662053	0.005372889797144384	0.005459126598353076	0.0036598731015742014	0.004364162891329556	0.006497293736882261	0.010025021380101577	0.018240222828836007	0.02729063228395082	0.03341291857204975	0.0349291014316292	0.030195044091163605	0.026638912549679192	0.026988897833280658	0.026795893594000496	0.02411363240857364	0.02237008807123065	0.02217390913848768	0.024209351495979685	0.03310617429014405	0.04015579137245909	0.044053972194441474	0.043996779029687794	0.04347120488184587	0.0463629503586389	0.05177478931428435	0.056787141423496154	0.05900292000472667	0.058918021423168994	0.06218175992836021	0.06791166026971406	0.0746045591503328	0.07879063194692532	0.07863538689211347	0.07758545946577387	0.07685937028108455	0.07787554155871332	0.08226714656339491	0.08421147327862373	0.08586071329494543	0.09257233939860127
pton1_aSTG	correct-	16	0.7234042553191489	1.0	0.0	0.014423026236806163	0.017722032872879993	0.01855225761453609	0.013469300649620807	0.009890911097287054	0.009625280997847211	0.007781107588769594	0.00918329913757107	0.011658267577893752	0.014994309883162978	0.022812145497388414	0.03159003426724643	0.03780156747559283	0.03929647979763798	0.03401731106318704	0.030799533066951636	0.031771733360187064	0.03250279345019022	0.031162984029855904	0.03036238306009401	0.029777502273456383	0.030874576160289803	0.03785449382366248	0.04325036290975847	0.04733219859130719	0.047962958944121024	0.04687680416452918	0.04891491228745881	0.05440685062872708	0.059940533703202396	0.06307215153069397	0.06417732245453237	0.06800315947207301	0.07344336890915265	0.07962114073647397	0.08301740461984139	0.08315116075476704	0.08316223868297208	0.083249801292837	0.08490325863169504	0.08940123712160829	0.09127468252369736	0.09261244576387492	0.09747268577892762
pton1_aSTG	correct-	17	0.6382978723404253	1.0	0.0	0.018809433100486515	0.020428075330889448	0.02071522684551994	0.015229204221375732	0.011168432473510136	0.010017418653398759	0.007993089156220946	0.010613680097124548	0.012978357627035217	0.015055920550529709	0.02203065828014589	0.031228740831623643	0.038068710039016566	0.04013104860411614	0.03581792371893247	0.03326391521753807	0.03487017487026179	0.03680993049243929	0.036685663046272396	0.03618529090752493	0.034696751464650545	0.034516981503666104	0.04112706864493629	0.045921689524441894	0.04954681477626293	0.0491118914826084	0.04647914333285584	0.04913973391778695	0.056278797097834815	0.06368546793379558	0.06766534488006083	0.0690669545806695	0.07331868252364436	0.07996302400053432	0.0872525099659849	0.09114385153708142	0.09135846500308681	0.09097182348515734	0.08994054062549249	0.09058084451911762	0.09429664907259595	0.09614746136170196	0.09805401851004315	0.10288245726573447
pton1_aSTG	correct-	18	0.553191489361702	1.0	0.0	0.014748724127873524	0.019430791891494405	0.022669643215795784	0.01950849022526325	0.01561355016357501	0.013061118722207969	0.010398958081536257	0.012445000502325684	0.014335857663791874	0.015522300922932209	0.02075116489220298	0.02903757611827757	0.03659712390343981	0.03861076834976037	0.034467027381264066	0.032715745363548446	0.0357557652959074	0.03931155306819511	0.04057706899188015	0.0392419280102435	0.038122711644209814	0.03883530079309413	0.04507902799557499	0.049120693923139586	0.052451685909391935	0.05209509716472924	0.048791127508950385	0.04961213567403205	0.05403304452757193	0.057831233005990725	0.059304448559445805	0.059838041484669306	0.06278211936216994	0.06906601383006929	0.07837301609855533	0.0843271615965462	0.08566949465794971	0.08660578755771021	0.08804696147992087	0.09072950709525572	0.0952022334366886	0.09863990659221317	0.10170014717930836	0.10629227774126085
pton1_aSTG	correct-	19	0.46808510638297873	1.0	0.0	0.013212211696282514	0.0180906498652407	0.021780587979546736	0.018965860548731103	0.016434322028503125	0.014963788714647215	0.011906591490944026	0.013233640033320478	0.014478259688930885	0.014507518150126278	0.01825902698662166	0.025023613284740884	0.031134598493935687	0.03425123373231048	0.03070153630148486	0.028965436861231857	0.03256879668745773	0.036090253240309796	0.037184631653478836	0.037147323988757835	0.03694711979415004	0.03722579190381667	0.04349886831268946	0.04709105236397423	0.05028814744101954	0.05049633198481155	0.0488542442391371	0.05071820769143032	0.05526764892216635	0.05841823130323457	0.05882611545908627	0.057923001759699895	0.06003217780356203	0.06705055693875048	0.07627514601848026	0.08142820105785072	0.08209799594705602	0.08290073341929223	0.08394561953161742	0.08704404930051994	0.09178866247349243	0.0959402279768784	0.10035401321050792	0.10613600357778215
pton1_aSTG	correct-	20	0.3829787234042552	1.0	0.0	0.014201301510711842	0.018319892536054823	0.02169250678502997	0.01935818450741691	0.01660896816985076	0.014987539962378147	0.013109515114452816	0.015203828949370475	0.0168119077465102	0.01676524220511564	0.02052266892499021	0.027389507311872913	0.032958425741479884	0.03629527008904003	0.03369550907195073	0.03205027888114443	0.03437347111298006	0.03703903818771654	0.03780845712905656	0.03586330126007839	0.03478133034356391	0.035139798645672765	0.04128225520367767	0.04592671214497143	0.050166041211761665	0.051466310817884074	0.05041007569674676	0.052843680623429146	0.05609654113606174	0.05762560803932083	0.056655703327965726	0.05517428903427328	0.05679408348092474	0.06243155395854991	0.0704800845147182	0.07475526589262778	0.07500792537928437	0.07580273683813546	0.0787802102764453	0.08348235652402868	0.08887810384851837	0.0938285451845145	0.0982914599889288	0.10375018956135944
pton1_aSTG	correct-	21	0.2978723404255317	1.0	0.0	0.007126266240730753	0.012561928737113984	0.01696841189113461	0.01580657981253491	0.015657890279443823	0.015950529117991254	0.015239880287076903	0.018486245925465453	0.020287265671150807	0.02065199794445283	0.02460303772049351	0.03106965484501737	0.03657377659081162	0.039976544632586625	0.036722220399793754	0.03329557440290642	0.034781354855837505	0.038335651175598645	0.039251525727001066	0.03750238960776668	0.037251863232218595	0.03863327634594916	0.04556737118272255	0.050158555844302545	0.0537531573833452	0.054159297741837226	0.05155425848205941	0.05273775403463356	0.055811832120095356	0.05771340969795434	0.05695214999643009	0.05524045471241301	0.05563207927597279	0.06006699569170246	0.06721624176029349	0.0708605146453391	0.07006617506392822	0.06920005396985043	0.06962448006195937	0.07276951436299973	0.0779561277423023	0.08312722477338999	0.0876255167428534	0.09472252910755605
pton1_aSTG	correct-	22	0.21276595744680815	1.0	0.0	0.005489650552932801	0.010157986398392778	0.015338897684787994	0.015735517257387015	0.016171311619471433	0.01522189732020196	0.013218507043011245	0.01546788519640543	0.01697674617295232	0.017679211528157383	0.021579831642761137	0.026955807081908853	0.03221909834662497	0.036283246946911554	0.03378505920743616	0.031146458784203714	0.032599198634305965	0.03547573496502946	0.036194082529889794	0.03466076908564322	0.0334029296362578	0.034349644448913634	0.04193032485365421	0.047018098652301735	0.050891006979004734	0.05165369375466626	0.04949504150887434	0.05005111717528307	0.0525077540122602	0.05323579621702083	0.05150952423531937	0.04843254028947684	0.047500817742361715	0.05006955758370386	0.05654247802677175	0.060410557862102934	0.05974015891417106	0.058896118079984135	0.05876257275476837	0.061417310286241374	0.06727561663760594	0.07178425508242728	0.07495467999738564	0.08173511110036599
pton1_aSTG	correct-	23	0.12765957446808507	1.0	0.0	0.007551480118696153	0.011688353481548477	0.015066094635608145	0.013525470145235233	0.012862236543118391	0.012971484012385074	0.01103273379532596	0.01223486876489359	0.01348316178763221	0.014394180501174	0.018755519430432476	0.024410099371781038	0.03019996978926629	0.03440641275524559	0.032590369311956476	0.029788606538960108	0.03017965422912637	0.032689309536548555	0.03255940769966948	0.0309655232691904	0.03104634235558578	0.03330289024167681	0.040848586428326415	0.04678369419043314	0.05254330195062102	0.05450851998527122	0.0528129009739327	0.053116122921487534	0.05471260953299769	0.055687143410112716	0.054319527317248824	0.05061907217276754	0.04918175110004974	0.05170064777417082	0.058308228795333185	0.06246809869143133	0.06220620075275377	0.06160703029523417	0.06145505078732395	0.06294155340001005	0.06651275226967142	0.06935563109617313	0.07120906457531474	0.07646115547875348
pton1_aSTG	correct-	24	0.04255319148936154	1.0	0.0	0.002731027498053907	0.008905806302271925	0.013660448703516822	0.012786806489315376	0.013149262263541617	0.013906208084654908	0.011866697335207791	0.012509529603827861	0.012908092840845218	0.012398979713084917	0.015640042418556262	0.020320145176237498	0.02463220094957523	0.02832916397477224	0.027728813813277027	0.025724909697774082	0.02633707306120684	0.029054656326817925	0.029468706464456762	0.02959326864491929	0.030771680616588228	0.032658946945805505	0.04003310607615499	0.04618515113532394	0.05301216767339884	0.056815004374408354	0.056965795633968225	0.05882183681611815	0.06177362648769772	0.06290927312435707	0.06123457710762297	0.05697959350311666	0.054726695851276146	0.05667989774502388	0.06308110748756297	0.06727351416825843	0.06728413922818753	0.0676810541779078	0.06807916737194973	0.0692870390327721	0.07225534938372272	0.07418661330349702	0.07468645717202801	0.0791273869705724
pton1_aSTG	correct-	25	0.0	1.0	0.04255319148936154	0.006373841214451586	0.01291144865995207	0.016964177775926202	0.015002325632661564	0.015678980063901136	0.01726570827693313	0.015998447534401664	0.017431543190430308	0.019302070068695134	0.019345461937393116	0.023831316788238945	0.029784776573066885	0.035074169478454945	0.039795125865145324	0.040046954518580646	0.03853286975063413	0.03984556777788306	0.04350818891174331	0.04299834543676172	0.04121763464812	0.04075110725583254	0.04016551294480949	0.04495535649909193	0.04839579408360135	0.051555841638214174	0.05379095700050366	0.05263093200685205	0.05267236301436627	0.05418008270780366	0.054754335683435726	0.05408795831049938	0.05137082803152551	0.050409529590715124	0.05317147025375632	0.05947182649234591	0.0626222912599065	0.061624384891792415	0.06170303669162111	0.06044842595875173	0.06050951856954782	0.06387532454250257	0.0665237168810569	0.06850648164862146	0.07443521420297337
pton1_aSTG	correct-	26	0.0	1.0	0.12765957446808507	0.012340846576909101	0.020753537806316183	0.026375343982923113	0.02506404141904473	0.023848263086233126	0.023774841229550196	0.021407215425669278	0.022287542030619105	0.023898408704069483	0.024120758375065148	0.02946551847475424	0.03612056710483886	0.04164363083902266	0.04659926228591875	0.04656605192879285	0.04438942442604776	0.044396733323354885	0.04620853768702714	0.04480723589026846	0.04204301117877955	0.040325191820327566	0.038880941578891146	0.04341396760831825	0.045619994304227474	0.04827900722439826	0.04950122766004912	0.04784733980752597	0.049305748411594526	0.052855436327740694	0.054559800410182296	0.054756227052419455	0.05190306851439831	0.051035137590961385	0.05361510558630208	0.05877700357543422	0.06069598210031528	0.05846646317291418	0.056714058859268765	0.053918932176056714	0.05343859352469307	0.05654140163005931	0.059659147325607856	0.06263199870585566	0.07001437087300677
pton1_aSTG	correct-	27	0.0	1.0	0.2127659574468086	0.008616260143101245	0.018461742403935083	0.02520924527336729	0.024993108745125885	0.024884331465771285	0.026253432907764458	0.025074578946564265	0.026581461212757538	0.027695792593448378	0.026838155511040948	0.032448152616634376	0.039515985371058784	0.04391365625845353	0.04771945796301203	0.047460553387099945	0.045350292622723574	0.045520571173554666	0.04753945591091244	0.04666763440588813	0.04395937948708665	0.041248061559534324	0.03911109658573135	0.04274914618640958	0.043219988350519496	0.04499247875355614	0.045737268576497285	0.04351236677730434	0.04481952779216011	0.048495563037907696	0.050736847397269025	0.05173244441635631	0.049446848047924694	0.04852380944560582	0.05206796905461537	0.05830821014124721	0.06196160989257546	0.06213026232691167	0.06167343820168542	0.05950741085157793	0.05979565696270407	0.06325684657425318	0.0657337310940406	0.06782351449441777	0.07417839467421637
pton1_aSTG	correct-	28	0.0	1.0	0.2978723404255321	0.013697749700893855	0.02279672854256727	0.02942514440709578	0.029799630941749304	0.02849440375737716	0.028726944498487887	0.026335265043343645	0.025550403214512702	0.024583047184791616	0.02354645353380369	0.029467930319843204	0.03658965530527995	0.04204494110265044	0.047947159438188586	0.049789533022051295	0.04906610809013574	0.04989571217613298	0.051241578093660964	0.04827037230267087	0.04413694434325724	0.041239063065548004	0.03890276586941787	0.04109125098458555	0.04047228008690727	0.04254212732350875	0.04350072682091917	0.0423858414580902	0.044743297392018364	0.04860193056829587	0.05104621677465704	0.05192304280259471	0.049327200432031044	0.04845827474720942	0.05223938665288264	0.05874980763125319	0.06301175567463586	0.06284847732788915	0.06134427835671345	0.058222858275692214	0.0574980399077524	0.05922392197558523	0.05972867601678685	0.0599777764637871	0.06555273241625949
pton1_aSTG	correct-	29	0.0	1.0	0.3829787234042552	0.013400800588465963	0.019894314116293353	0.024689645181215587	0.024543868419287164	0.0225094607703853	0.02191413674446054	0.019646627242650573	0.01885031467575298	0.018178598472781447	0.017522441813753373	0.024901973741036344	0.03248670629254521	0.03794491351042871	0.044750753090727194	0.04682225615097388	0.04710342986172151	0.049845435051332626	0.0517018118911398	0.04837599594883652	0.044236809600970387	0.04076749892725344	0.03698192690827778	0.0392165486895302	0.038875738515462284	0.04020201753132838	0.04081186764143395	0.04054367975387057	0.04327907408407493	0.047224821361069175	0.04968961053387885	0.051286631967035055	0.04959604078213829	0.04897922715833644	0.05322629729761387	0.05920288671482022	0.0625388436067272	0.06175991310847592	0.05975001745365628	0.056361555129846384	0.0558949426163206	0.05731427954919293	0.05729792487645268	0.05856796973436302	0.06487421485801408
pton1_aSTG	correct-	30	0.0	1.0	0.46808510638297873	0.014441801428403374	0.021247354837897543	0.025224688465695564	0.024878894590318838	0.022663743380831717	0.022235885766704527	0.019974370012082503	0.019564698917632257	0.019323326580802106	0.018246024784131006	0.024723930118064175	0.03062341542330855	0.03611336811921921	0.042313509366652666	0.04333620543860184	0.04265848244957006	0.044631346729221394	0.04619161444039946	0.04244151317362059	0.03771636703259258	0.034610051782103336	0.032531785017928444	0.03572856876935536	0.03595595463410683	0.03846136612539931	0.040193055996922515	0.040070534731712626	0.04141791121184746	0.04380764166359249	0.04492718299079179	0.04473573921348458	0.041646874450296925	0.04123482838978814	0.046037328223269926	0.05335339203377218	0.05785551990577468	0.05808507576612091	0.05714420113589709	0.055685576500787426	0.05575999161126409	0.05564312751830653	0.05524706488782684	0.05664450004384664	0.06311895483621079
pton1_aSTG	correct-	31	0.0	1.0	0.5531914893617023	0.0163739723952123	0.024086071373383724	0.028855680212023935	0.028382560011040454	0.02588592713967022	0.02549414474897077	0.02322047998290285	0.021756466653564992	0.01945547231887424	0.017792391532555667	0.02371454546108381	0.02917268308340706	0.03503603673703336	0.04129013056024143	0.04267635935252293	0.042885033022628735	0.045315237962657955	0.047228605966871035	0.043396213657227053	0.03867811255744808	0.03481735678610573	0.03151147843874912	0.03324630343835834	0.032323983902790315	0.03454814990514376	0.035735179245085825	0.03575836863629808	0.03743787755449541	0.03978812951372405	0.04000018782512184	0.03787908447105379	0.03312736139233265	0.032453356895161094	0.03658336741095476	0.04207556820915474	0.04605603030577536	0.046856011780388666	0.045857649414690976	0.04439279224597448	0.04476457131980242	0.04491971865997219	0.04537961801792286	0.04746673551116258	0.053324007720014374
pton1_aSTG	correct-	32	0.0	1.0	0.6382978723404253	0.015553122155300915	0.02350479701318592	0.027981843659997507	0.027087402311484012	0.023713705877250288	0.022476897917591228	0.01935229970675909	0.016772576829028454	0.013639997632375108	0.012492331973274224	0.01870805743135682	0.024890729174629807	0.03126414356175794	0.03756025894589195	0.03786495081187399	0.03707212650675966	0.038538749308151626	0.0388345690863675	0.033973256863346304	0.02765660777793735	0.022100296014651646	0.01818146311275579	0.020223656418478595	0.01960613108244591	0.022143847945018173	0.02442366477891804	0.025857182630140755	0.02835907598581252	0.031428763607941286	0.032349261028045244	0.030889058990903013	0.02651685473816849	0.026317847889685567	0.0303106649685681	0.03516321145464829	0.039519279426391586	0.041019393172300224	0.03985195125343637	0.03767060143738439	0.03739835930649894	0.03666767059339947	0.037111871080989164	0.039220610406105694	0.04539205430675394
pton1_aSTG	correct-	33	0.0	1.0	0.7234042553191493	0.0128475634680696	0.01970229854860437	0.024301561614693948	0.02334109404925763	0.01926760008238335	0.01904547041047743	0.017083954479415624	0.014850024944676325	0.013153456253838116	0.013892102323563962	0.020551337187291442	0.026216300402854956	0.032884644618817856	0.03920295200266196	0.03972198873406097	0.03824186923663391	0.03860836961431741	0.03741386361783875	0.031609707780966494	0.025320801722960955	0.01954298513820952	0.016797825782006327	0.020214557751419983	0.02096063573818108	0.02447398734662698	0.02738385250442034	0.029294345489495704	0.031817733296759146	0.03411590694606249	0.03433682471992963	0.03322618133989921	0.029274980142339552	0.029044998359355142	0.03159453140456991	0.0346046776610462	0.03759786445432554	0.03688154051005731	0.03478936879899463	0.03144606960264557	0.03031659725390148	0.029639053975058664	0.031110303940751136	0.033977539973124894	0.04026361722021431
pton1_aSTG	correct-	34	0.0	1.0	0.8085106382978728	0.01022248956082679	0.016956415964010256	0.02174090632223414	0.0209635574219114	0.016736192745362546	0.016634808557360083	0.01509956922661876	0.013348299566207986	0.012699122980638177	0.014359729602114752	0.020834323990036558	0.0260427529785587	0.032257349958494774	0.03817161926478595	0.03798632810919327	0.03677615818396984	0.037723566250199986	0.03656164141175732	0.030980062528852794	0.025861365093774027	0.021597418486104712	0.02044792282846293	0.02433121789885618	0.02459589980386431	0.02663838118084999	0.028039848865695532	0.02865194659057532	0.02965710468613854	0.031448350086221495	0.032810219005152755	0.03273895967226892	0.02923469631487545	0.03011834838442125	0.033475185322456864	0.03740085015741009	0.040896011238167856	0.04066544393843165	0.03925370310976725	0.03641007150343319	0.035701265874177185	0.03504872854562342	0.03543538456538631	0.037483817119444145	0.0424900692251902
pton1_aSTG	correct-	35	0.0	1.0	0.8936170212765959	0.004452235658159624	0.01069276330006875	0.015550177385701932	0.013601822460712705	0.00837217180572167	0.008545553177673422	0.0077465578528504225	0.006304398048869	0.004254791263708223	0.004436538744464616	0.01090618823092493	0.015489805197639853	0.021262876405412898	0.0273293169204434	0.028218175460362375	0.028488711121075958	0.03122465052786359	0.031742649884505675	0.027138065674879492	0.022382616174629034	0.018297261343949617	0.016709778575245256	0.020109693341490705	0.01960986118019891	0.021013503597821708	0.023386520988697937	0.025379569190113787	0.02771295760712267	0.03001189694230611	0.03196580962451769	0.03273208307035465	0.03057578233513192	0.03153248978074373	0.0339445853499751	0.03690752236033332	0.03935895589600375	0.03796726167198424	0.03555565527526842	0.03191827469616475	0.03156114851602788	0.03152242271803131	0.031605077227327624	0.03335524983451251	0.038197923705993626
pton1_aSTG	correct-	36	0.0	1.0	0.9787234042553195	0.005806875817693539	0.011926131336254763	0.016843299324162852	0.016178105017124727	0.011313148526739786	0.010559335124429553	0.008956699326159983	0.008029476148385626	0.0063752026886023695	0.007075890132034131	0.015247423599560422	0.021188435049787183	0.02681972567591863	0.03292345610631946	0.03455240668959975	0.035248712305761605	0.03747858076022958	0.035939095166779594	0.02912961685384731	0.02343177346671136	0.018411449601990277	0.015724639880179622	0.017895589898900846	0.01727095615987132	0.019130390977192133	0.022214219731539038	0.02583359135341922	0.029943413517206145	0.0333718213578503	0.03580930123062539	0.03629985793812622	0.03366048717407726	0.03410093312277462	0.03647251746138361	0.03940441245755226	0.041649309350313586	0.039665286383534254	0.037146027849641716	0.03440962395886215	0.034953197475875386	0.03493037375895829	0.03499151788133569	0.037832157621711986	0.04369419197233292
pton1_aSTG	correct-	37	0.0	0.9361702127659575	1.0	0.008353265823560184	0.012985841274573947	0.016919932353495617	0.0161540631868195	0.011185164183774014	0.010782284268576166	0.010014607127063445	0.00909638776141276	0.0062787881425914165	0.006383622041891712	0.014203168158452954	0.019401858064579454	0.025236226935232493	0.03152635718196206	0.03209905018030988	0.03190307323763629	0.0330843684914395	0.031159768691654814	0.024301417107729793	0.019401436558923922	0.016021811457739246	0.01474003465942647	0.018411192370219168	0.0195251183832746	0.02170532098963299	0.023530119337676295	0.02535190976196176	0.027406262511013076	0.02960337348942624	0.031235614995508754	0.03107618461978873	0.028590553614362503	0.029836598715968086	0.033299619283841904	0.03617034917619559	0.03779029842985211	0.03516649512903008	0.03235407274667963	0.029596999313420504	0.02986726547424519	0.030066608891883832	0.030632712435713114	0.03506862169391088	0.04307011809522021
pton1_aSTG	correct-	38	0.0	0.8510638297872335	1.0	0.00831972082732757	0.011952000687976836	0.01525827986397064	0.013762070745213387	0.008501550104154647	0.00766639106375277	0.007052194085981522	0.007132170957889984	0.005796917715837711	0.007054805129270292	0.01515279423305184	0.020534924253772752	0.02651631279786741	0.032882210511604844	0.033971419832471615	0.03406337652227924	0.03487884548912746	0.03154089359899333	0.023923214086106512	0.01923647531735817	0.016276023370630634	0.015263755273350575	0.018797335168195362	0.020073729295957226	0.02233912954546452	0.024895190697543455	0.02857365799304881	0.032353059790882	0.03481058433968099	0.035947815946706166	0.0353535895326424	0.033473110634486034	0.035060193499737165	0.038487848606531205	0.041243934525334355	0.04198863088873732	0.037480605824925906	0.033673120301969575	0.030101141663532862	0.029238855673756895	0.029540899676590085	0.03063050841644592	0.03590068911225715	0.0448763285855138
pton1_aSTG	correct-	39	0.0	0.7659574468085104	1.0	0.005629762143279546	0.00975964741075283	0.014308335237890941	0.014671317348005515	0.011040325122793123	0.010186533485136597	0.00914230149824951	0.008777114292992884	0.005958499393392576	0.0050990656963341005	0.012429896926957985	0.01806121992929521	0.024140869038402155	0.03048631085333476	0.031537143589304414	0.03067219718665753	0.030397619407657214	0.026522398011436854	0.01831544355506171	0.013832276367669658	0.011196755766833929	0.010143805969227234	0.01363574752366831	0.01661254592969589	0.021045257456654122	0.026175468527277316	0.03059161098950686	0.03389480272037	0.03687884437084207	0.038042867083723925	0.03643101956317379	0.03294096341195706	0.03365175381652104	0.03721197027716618	0.04072700053769219	0.04250091293989444	0.03783370300740243	0.03457244932969714	0.03228008235928743	0.032282867253206796	0.032611624012404465	0.03391205979786973	0.03928613270867687	0.048184430003180956
pton1_aSTG	correct-	40	0.0	0.6808510638297873	1.0	0.005461473987908153	0.009866764667733936	0.01511068706844071	0.01701497666571978	0.014950253513411865	0.015036192291480406	0.013845781628496805	0.012429005547608578	0.00926171806883207	0.007325462519693692	0.014000606848386062	0.01934149843896363	0.024429746036766994	0.030133382648866093	0.031247439058664877	0.03044213039440285	0.030510045324203282	0.02670690053112558	0.01825227699691355	0.013781654233441402	0.010590367203311857	0.009106615912360413	0.012733287565966785	0.015678222964378173	0.020862864242775895	0.02677111069805689	0.031592388451206446	0.034838972887410495	0.03803487204680657	0.039492068078252784	0.0376156833614391	0.03476071944313841	0.03624245726135023	0.04054893569642569	0.04517616830281375	0.04798448161983832	0.043090647911331555	0.039346121102412195	0.03628999968386543	0.0345813170111471	0.03372406727614897	0.034042384698473746	0.037999568807804085	0.04524376834391012
pton1_aSTG	correct-	41	0.0	0.5957446808510634	1.0	0.005255044845958646	0.00948351170542123	0.014342877803859639	0.01491891362246639	0.011781945533760486	0.011612585348961247	0.010291049574235493	0.007745657342817399	0.0030717664715980164	0.0014761627419826219	0.00949395271188133	0.01729689615913704	0.0242704919627791	0.030664873705613202	0.03208386326275598	0.03175122505018145	0.03212941043271371	0.02935780406175825	0.021511973762708865	0.01739696444220282	0.01423822362374925	0.012775761138150184	0.01684304411499215	0.02017553353795817	0.025747929482702256	0.031226847614980534	0.03431551210946549	0.03535810310654842	0.0380124653672244	0.04002465439178276	0.037940749813359806	0.033964238091079575	0.035379839561407285	0.0402165615913954	0.04550791039572873	0.04884898181452906	0.04304382602140344	0.03843213518533007	0.03499917967839432	0.033437374451562626	0.032494215735944076	0.03186410555462964	0.035480999132885174	0.042821946781630996
pton1_aSTG	correct-	42	0.0	0.5106382978723403	1.0	0.008247705122864483	0.011714271091737663	0.016295734240248543	0.017085302453875042	0.014098083576819262	0.013274737555849443	0.010912657428590851	0.008242219735489222	0.0037551436806357703	0.002837605495544385	0.012390625822009614	0.021495012640126505	0.029689358304830462	0.03708076608999495	0.038841520323042826	0.03872745464736789	0.038875451097503004	0.03592744607992631	0.027127435340213453	0.02153704930604646	0.017023297653244288	0.013772881447961741	0.016438162107504792	0.018953262965485353	0.02414951387259199	0.02987558876070888	0.034214522077667946	0.036662701013961074	0.04011681745078207	0.04311017599122261	0.04195398612520284	0.03909911233323187	0.041115235281611165	0.04625279744005391	0.05195559081968456	0.05496907630773108	0.04847832121948201	0.043380840814716076	0.039222178874373834	0.03636785719485263	0.03456538397765889	0.033221191674604876	0.03624856321632726	0.04429564270675353
pton1_aSTG	correct-	43	0.0	0.4255319148936163	1.0	0.007639762418176336	0.01219688455330433	0.017670407894539428	0.0184904397918546	0.01573599584506246	0.015137478398324274	0.013054150288718638	0.010483586280727477	0.0063854600375595994	0.005845179605796654	0.015873298829618677	0.02550178887018767	0.03380297189934339	0.04129878664684165	0.04370125789048666	0.04389030465806064	0.04374389512023353	0.0401456460586015	0.031014792418596445	0.025405821288921524	0.021009605718846677	0.01854305018270558	0.020953865754959538	0.02292885886671584	0.027858251333078104	0.032056429119806835	0.03426769695022442	0.03611900662499407	0.039349832909362	0.042606724083782715	0.041765751076493926	0.03859399595082921	0.04017297662196388	0.04502631507859848	0.05005561833672053	0.0514949995369577	0.04380310991357549	0.03755450772459943	0.03256966968892715	0.029901834174282396	0.02820217076704155	0.0266024449006619	0.030078946096428874	0.03970521721848393
pton1_aSTG	correct-	44	0.0	0.34042553191489366	1.0	0.008271866905982887	0.012414144262244301	0.01816220550897688	0.02010090138204607	0.017985962909604806	0.016292740556644234	0.012985550368868025	0.00967818991850717	0.005504109444257678	0.0047999711000306314	0.014916836331870385	0.02479584655249501	0.03350745170226803	0.041554864325940494	0.045771193692938555	0.04751258289115364	0.048870579978989255	0.046269485403391084	0.03815939118307726	0.0323192733447718	0.027557926527757935	0.02597745682137389	0.0278335332177249	0.027723773810585498	0.03087032731249947	0.03365012869573452	0.03433906333428494	0.03527377744309739	0.03789508997474371	0.0408411172472326	0.040335824717181404	0.037808813559180705	0.03885906322087494	0.04316546970529275	0.04779330034726848	0.04944089404590858	0.04274909384936361	0.03732643543686095	0.03253932345659699	0.02970351913094261	0.028824941969539768	0.028451445754484755	0.03290604964151166	0.042849439854265335
pton1_aSTG	correct-	45	0.0	0.25531914893617014	1.0	0.010830675603343677	0.014931147118317426	0.01998899361793762	0.021348366349716465	0.019953690013404215	0.019091806001936138	0.016081657329587114	0.013911244437687416	0.010170334235773938	0.0084624271130145	0.017146724741692567	0.025946846063835148	0.03369197606520315	0.04106255349249756	0.045310262949033876	0.04692422445424589	0.04809290105852088	0.046091494975279576	0.03909650011633489	0.034254219012452326	0.031038998730752516	0.030877922443333573	0.032333673612972576	0.031475395465229254	0.03355625256499224	0.034535174007097616	0.03369927142491368	0.033695453373137126	0.0353395862354616	0.0381277439166587	0.037824446209195436	0.03599376412504417	0.03816966833392186	0.043411383855347485	0.04805778146404481	0.04949456238219116	0.04283440688590593	0.03740718905863874	0.03227793812425678	0.029297063815972104	0.028066930974242812	0.028334639616242028	0.03317786041890413	0.04337572128222101
pton1_aSTG	correct-	46	0.0	0.1702127659574466	1.0	0.01213381233235384	0.015931846013847742	0.020323996113932936	0.020730562388414937	0.01970000806985662	0.02011812987275036	0.01774428546555357	0.0150310161978713	0.011110584840744491	0.009428530812660648	0.01778543888967474	0.026345078884032418	0.03334226273128848	0.039521195988249325	0.04265020099603017	0.04397736202093682	0.045600891789321536	0.04446117923779799	0.03854932667491537	0.034848259456964806	0.033152436131300325	0.03394220639992462	0.03495468631452041	0.03367913261415239	0.035035615522176294	0.03536438093973287	0.033860846314163556	0.032838420758433816	0.033293518303318344	0.035191539438705025	0.034681195246411785	0.03299782372962516	0.03487301724996214	0.03982808338368093	0.043471340978256674	0.044639225847272014	0.038264714993159525	0.03311821299631089	0.028014019888239577	0.025559814177509226	0.024903682023696392	0.02589398473863967	0.03140707646371503	0.04234316321427415
pton1_aSTG	correct-	47	0.0	0.08510638297872308	1.0	0.014669571450326345	0.015881759451244964	0.018226590136160417	0.017644821403299024	0.016820385043362633	0.017016459945799832	0.014365763338146154	0.011474645615974916	0.007821877896217716	0.007055761810522762	0.016112164723724478	0.025959374706797204	0.03341470789072541	0.03967879838072814	0.04327054961269586	0.04507665013299396	0.04686234535740397	0.046030176095517995	0.039652953601755435	0.03575333882678466	0.034337053331348566	0.03463452794221947	0.03442971698556813	0.03238352296862064	0.03438124081803686	0.0355875709158416	0.034597601682478524	0.03347212610083194	0.03369959875910496	0.03589845906191383	0.03583931489326442	0.03429824791245392	0.03565300289217326	0.03937348941275036	0.04146819793750293	0.041593999299192844	0.034078321010583675	0.02849983272751657	0.023014852243042814	0.020202785515498645	0.020050761058408164	0.021406711020008167	0.02688473268063849	0.03783982892709896
pton1_aSTG	correct-	48	0.0	0.0	1.0	0.01531074107533784	0.015525453776194329	0.017161588683602968	0.014967800711100725	0.013758163793440536	0.01400994098186953	0.011114787036741692	0.008241796522414007	0.006351405697633008	0.007182273122910894	0.0165985972999655	0.02676597441314267	0.03381733174806276	0.03895770000700939	0.041605887491708356	0.04340093630159303	0.045675681333269755	0.04504694642497636	0.039083432076169114	0.03536933846262912	0.03464590831582403	0.03604099502961868	0.03649551949999766	0.03492742913409058	0.03642365115003127	0.03664187055672263	0.03540605954863492	0.03378798997070921	0.03347346405051416	0.03600160773718731	0.0366125917380919	0.035896887722033324	0.037733273532747774	0.04113069124171569	0.04284991312698404	0.0424183802081195	0.0346360335575906	0.02919477559080128	0.02419997707106989	0.022198609795882347	0.022637536757439184	0.02406536295267242	0.02917071345670273	0.0396265071520624
[truncated: 117 more columns]
