# Supplementary material for: Temporal structure of natural language processing in the human brain corresponds to layered hierarchy of large language models
Source: Nat Commun. 2025 Nov 26;16:10529. doi: 10.1038/s41467-025-65518-0 (PMC12657922; doi:10.1038/s41467-025-65518-0)
Supplement: Supplementary file 4 — Source Data [file 41467_2025_65518_MOESM4_ESM.zip › Source Data/Fig3/Fig3BottomLeft.csv]

roi	word value	1	2	3	4	5	6	7	8	9	10	11	12	13	14	15	16	17	18	19	20	21	22	23	24	25	26	27	28	29	30	31	32	33	34	35	36	37	38	39	40	41	42	43	44	45	46	47	48
pton1_TP	correct-	-75	-25	-25	-25	-25	-25	-25	-25	-25	100	100	100	100	100	100	100	100	125	125	125	125	200	125	125	125	225	225	225	225	225	225	225	225	225	225	225	225	250	225	225	225	225	225	250	250	375	375	375
