# Supplementary material for: Temporal structure of natural language processing in the human brain corresponds to layered hierarchy of large language models
Source: Nat Commun. 2025 Nov 26;16:10529. doi: 10.1038/s41467-025-65518-0 (PMC12657922; doi:10.1038/s41467-025-65518-0)
Supplement: Supplementary file 4 — Source Data [file 41467_2025_65518_MOESM4_ESM.zip › Source Data/Fig4/4ARightMiddleSymbolic.csv]

roi	word value	layer	R	G	B	-2000	-1975	-1950	-1925	-1900	-1875	-1850	-1825	-1800	-1775	-1750	-1725	-1700	-1675	-1650	-1625	-1600	-1575	-1550	-1525	-1500	-1475	-1450	-1425	-1400	-1375	-1350	-1325	-1300	-1275	-1250	-1225	-1200	-1175	-1150	-1125	-1100	-1075	-1050	-1025	-1000	-975	-950	-925
pton1_aSTG	top1-correct-	phonemes	0.0	0.5019607843137255	0.5019607843137255	[-0.002530273801636792, -0.0015099901198134123, -0.0013473066711693071, -0.0023139450477765292, -0.0028739542376589695, -0.004676211608503, -0.0047113761822743, -0.006669842157182684, -0.008536306234881393, -0.007139851607559909, -0.004017026329292544, 0.0006928484562361158, 0.007048126067068232, 0.012061472261706754, 0.013972011060881013, 0.017193164794686275, 0.014887499029639593, 0.00917834370…
pton1_aSTG	top1-correct-	morphemes	1.0	0.6470588235294118	0.0	[-1.1387979821731752e-05, 0.0019051322114771148, 0.0023254372952828456, -0.00010899097881113956, -0.006261583243842677, -0.010976738563720346, -0.012565980352782771, -0.011133505311280793, -0.010791544809322547, -0.011461520706408832, -0.012365655459489394, -0.010039751025894755, -0.004351243072955107, -0.001946776636449453, -0.0011198781027973541, 0.0006653927427486313, -0.0009173409521380769, -…
pton1_aSTG	top1-correct-	syntax	1.0	0.0	1.0	[-0.020707946423969045, -0.017384786168359232, -0.012636698602797976, -0.011130538516735951, -0.009639292979169252, -0.0042872790513980765, 0.0048102649215688775, 0.006010669006632823, 0.003945541747022232, 0.003233781682561808, 0.006514973646858386, 0.010524306749450468, 0.015081502818331387, 0.016969869983559868, 0.016858117333723492, 0.018403776666056932, 0.017597475097013236, 0.01547529993756…
pton1_aSTG	top1-correct-	semantics	0.5803921568627451	0.0	0.8274509803921568	[-0.0031208970300877397, -0.0024035399374242386, 0.0005082666384447776, 0.0017879686164625928, 0.0013572985827100923, 0.0010916650252213319, -0.0008806767408131334, -0.002602219974529962, -0.004787195433796209, -0.005349857638850217, -0.002776973814111731, 0.0002962308626461606, 0.008506877836699277, 0.019008764683787694, 0.021763561050916504, 0.021296932187754747, 0.020513065781127146, 0.0245199…
[truncated: 117 more columns]
