# Supplementary material for: Temporal structure of natural language processing in the human brain corresponds to layered hierarchy of large language models
Source: Nat Commun. 2025 Nov 26;16:10529. doi: 10.1038/s41467-025-65518-0 (PMC12657922; doi:10.1038/s41467-025-65518-0)
Supplement: Supplementary file 4 — Source Data [file 41467_2025_65518_MOESM4_ESM.zip › Source Data/Fig4/4ALeftSymbolic.csv]

roi	word value	layer	R	G	B	-2000	-1975	-1950	-1925	-1900	-1875	-1850	-1825	-1800	-1775	-1750	-1725	-1700	-1675	-1650	-1625	-1600	-1575	-1550	-1525	-1500	-1475	-1450	-1425	-1400	-1375	-1350	-1325	-1300	-1275	-1250	-1225	-1200	-1175	-1150	-1125	-1100	-1075	-1050	-1025	-1000	-975	-950	-925
pton1_TP	top1-correct-	phonemes	0.0	0.5019607843137255	0.5019607843137255	[-0.013328236194891067, -0.016540169727985683, -0.017211001629850415, -0.021431117297977382, -0.022730035072966368, -0.020156124399175232, -0.01601914168709988, -0.015427217419448863, -0.016655046343415598, -0.017467337174664165, -0.01951353543869525, -0.020286622841197633, -0.019808117163489236, -0.014879208549512581, -0.007375902094998451, -0.005303099145627102, -0.0051878106348423525, -0.00849…
pton1_TP	top1-correct-	morphemes	1.0	0.6470588235294118	0.0	[0.00011186422802988343, -0.006499622522042117, -0.009869496347708883, -0.01703209882002413, -0.021772479412798636, -0.02238208297910953, -0.025684815311335582, -0.028838880853122365, -0.024055590536759014, -0.01588711281384395, -0.010980285100540351, -0.008369742286730965, -0.00913096423304168, -0.009176781732681051, -0.0045569482477440665, -0.0024228674737849336, -0.00457307370318965, -0.007345…
pton1_TP	top1-correct-	syntax	1.0	0.0	1.0	[0.013816833145226215, 0.024627808122582567, 0.02845945890728865, 0.02639475467447178, 0.021922387000360487, 0.017211016769820633, 0.0102975621119234, 0.00029793736187325057, -0.007456451622242767, -0.008188712925583383, -0.010927182268751515, -0.013498996314290667, -0.0125284195646366, -0.01281976065143915, -0.015375370270250202, -0.01457220201668225, -0.012938646767362802, -0.011283363832263115…
pton1_TP	top1-correct-	semantics	0.5803921568627451	0.0	0.8274509803921568	[-0.010781575351998413, -0.004789273791907485, -0.004514147461511249, -0.006553983582499648, -0.0020705106373611662, -0.0014685472732937008, -0.0066771314999386835, -0.0107707519659969, -0.014043478237504103, -0.016214643786835684, -0.01626108591332933, -0.0152662067652427, -0.015593446291605547, -0.011697669557697266, -0.006659840943405583, -0.0009545403538123182, 0.0016061991145847668, 0.001585…
[truncated: 117 more columns]
