# Supplementary material for: Temporal structure of natural language processing in the human brain corresponds to layered hierarchy of large language models
Source: Nat Commun. 2025 Nov 26;16:10529. doi: 10.1038/s41467-025-65518-0 (PMC12657922; doi:10.1038/s41467-025-65518-0)
Supplement: Supplementary file 4 — Source Data [file 41467_2025_65518_MOESM4_ESM.zip › Source Data/Fig4/4BLeft.csv]

roi	word value	phonemes	morphemes	syntax	semantics
pton1_TP	top1-correct-	850	925	375	250
