# Supplementary material for: Temporal structure of natural language processing in the human brain corresponds to layered hierarchy of large language models
Source: Nat Commun. 2025 Nov 26;16:10529. doi: 10.1038/s41467-025-65518-0 (PMC12657922; doi:10.1038/s41467-025-65518-0)
Supplement: Supplementary file 4 — Source Data [file 41467_2025_65518_MOESM4_ESM.zip › Source Data/Fig4/4ALeftMiddleSymbolic.csv]

roi	word value	layer	R	G	B	-2000	-1975	-1950	-1925	-1900	-1875	-1850	-1825	-1800	-1775	-1750	-1725	-1700	-1675	-1650	-1625	-1600	-1575	-1550	-1525	-1500	-1475	-1450	-1425	-1400	-1375	-1350	-1325	-1300	-1275	-1250	-1225	-1200	-1175	-1150	-1125	-1100	-1075	-1050	-1025	-1000	-975	-950	-925
nyu_ifg	top1-correct-	phonemes	0.0	0.5019607843137255	0.5019607843137255	[-0.004577298521371088, -0.008158755191591366, -0.013198267279000012, -0.01612681373337691, -0.015580106263111649, -0.01574391763555483, -0.015078074106807005, -0.01247554243409507, -0.005916254380026741, -0.004149860670847483, -0.00677129880468535, -0.0065857181338916815, -0.006568541521719186, -0.010076144293571029, -0.013098619334588349, -0.012132267738430074, -0.012978771328663952, -0.0138392…
nyu_ifg	top1-correct-	morphemes	1.0	0.6470588235294118	0.0	[0.007246128752258015, 0.007447370870327132, 0.0062312124244605855, 0.004089590935871612, -0.00024378435085126542, -0.0034993206469364564, -0.0037491705919357908, -0.0019134664475020258, 0.0027149958076196296, 0.004208355623279125, 0.0024129769145973014, 0.0016182499374215106, 0.0007602882828589723, -0.0017597135401351974, -0.002488626420705726, -0.0021160069784844217, -0.004600876532324118, -0.0…
nyu_ifg	top1-correct-	syntax	1.0	0.0	1.0	[0.002258095200640085, 0.004196355704112118, 0.004371409997540741, 0.0035716142516148937, -0.0004796335163809424, -0.0031711519830336285, -0.0043794702637508735, -0.005381899571417655, -0.004490327438206752, -0.004153408506904876, -0.004640409777921379, -0.00495903222072912, -0.004593441880067272, -0.005773108491839574, -0.008018200674756375, -0.008415419796810177, -0.009051194533271835, -0.00815…
nyu_ifg	top1-correct-	semantics	0.5803921568627451	0.0	0.8274509803921568	[-0.006205562764126547, -0.006709262646760394, -0.00785396532154837, -0.005655998782545019, -0.0026849288511267165, -0.0024073377162384347, -0.0024483951460081686, -0.0030455158118230783, -0.001933189740948853, -0.001964993073547694, -0.0020914164319231947, -0.0012914499713629745, -0.0021803220254853835, -0.00326837558326972, -0.003311533629496078, -0.00041380164730746657, 0.0041444338334541714, …
[truncated: 117 more columns]
