# Supplementary material for: Temporal structure of natural language processing in the human brain corresponds to layered hierarchy of large language models
Source: Nat Commun. 2025 Nov 26;16:10529. doi: 10.1038/s41467-025-65518-0 (PMC12657922; doi:10.1038/s41467-025-65518-0)
Supplement: Supplementary file 4 — Source Data [file 41467_2025_65518_MOESM4_ESM.zip › Source Data/Fig4/4ARightSymbolic.csv]

roi	word value	layer	R	G	B	-2000	-1975	-1950	-1925	-1900	-1875	-1850	-1825	-1800	-1775	-1750	-1725	-1700	-1675	-1650	-1625	-1600	-1575	-1550	-1525	-1500	-1475	-1450	-1425	-1400	-1375	-1350	-1325	-1300	-1275	-1250	-1225	-1200	-1175	-1150	-1125	-1100	-1075	-1050	-1025	-1000	-975	-950	-925
pton1_mSTG	top1-correct-	phonemes	0.0	0.5019607843137255	0.5019607843137255	[0.024973828804754912, 0.02623836964684012, 0.0251894807950309, 0.019512841175923373, 0.014174951043881874, 0.008806495724123528, 0.0053839880065793405, 0.002900572332822819, 0.001757143243871494, 0.0020066405502315067, 0.0014311136075045492, 0.004003859910366127, 0.00781320407023987, 0.010978928195826248, 0.01276066687712499, 0.012493859970953694, 0.011909905895989706, 0.00848998915630146, 0.003…
pton1_mSTG	top1-correct-	morphemes	1.0	0.6470588235294118	0.0	[-0.006767356412783004, -0.005134486992045604, -0.0026203132367257453, 0.0014000484343418783, 0.0053007447094513835, 0.009703175221300623, 0.014833801336855074, 0.014149582215356912, 0.009252204016324109, 0.005202415284917126, 0.0006959133721058635, 0.0008033632417465143, 0.0019215029259896045, 0.0010644329822554496, -0.0010343732282971367, -0.0018531309003636206, -0.0008863507712015003, -0.00178…
pton1_mSTG	top1-correct-	syntax	1.0	0.0	1.0	[-0.010678728934267315, -0.013181334042116912, -0.013949661717143182, -0.011348916651883301, -0.010939155667480906, -0.011945435187877643, -0.0139047416367612, -0.014736441185840637, -0.011442529951356363, -0.007378342013072545, -0.00635891871745403, -0.005112803511739588, -0.0053215053384428985, -0.006603492705774759, -0.005941155006012146, -0.004157141821492905, -0.002481687407169498, -0.002745…
pton1_mSTG	top1-correct-	semantics	0.5803921568627451	0.0	0.8274509803921568	[-0.004148572079620793, -0.001684186050685368, -0.0011950802818767538, 0.0010992014527893648, 0.002537608137002451, 0.005675472890251358, 0.008922703964622126, 0.008366893584554898, 0.008087569260232534, 0.01113256439692528, 0.014073785910627802, 0.01842313301840632, 0.02413145857176759, 0.026844568249840366, 0.027318055769901674, 0.0286687428932241, 0.031249302340644915, 0.030731053048579416, 0.…
[truncated: 117 more columns]
