# Supplementary material for: Temporal structure of natural language processing in the human brain corresponds to layered hierarchy of large language models
Source: Nat Commun. 2025 Nov 26;16:10529. doi: 10.1038/s41467-025-65518-0 (PMC12657922; doi:10.1038/s41467-025-65518-0)
Supplement: Supplementary file 4 — Source Data [file 41467_2025_65518_MOESM4_ESM.zip › Source Data/Fig4/readme.txt]

4A: For subplot X, plot 4AXSymbolic.csv and 4AXGPT2.csv in the same figure, using the provided colors. Note that each layer is plotted separately. 

4B: For subplot X, plot 4BX.csv as a scatter plot with linguistic identifier (header) on the x axis. Plot a line of best fit. You can color the dots according to the colors in 4A*Symbolic.csv
